# Supplementary material for: RIP-Chip analysis supports different roles for AGO2 and GW182 proteins in recruiting and processing microRNA targets
Source: BMC Bioinformatics. 2019 Apr 18;20(Suppl 4):120. doi: 10.1186/s12859-019-2683-y (PMC6471694; doi:10.1186/s12859-019-2683-y)
Supplement: Supplementary file 2 — Gene set enrichment analysis results with seven top expressed miRNA predicted targets sets. Predicted targets of miRNAs (column 1) were predicted with three different target prediction tools (column 2). The total number of predicted targets is indicated in column 3. Five lists of genes were analyzed. For each list of genes the number of genes in common with the predicted targets and the associated hypergeometric test pvalue are provided. The total number of genes considered in the analysis is 16,392. The five considered lists are: a list of genes enriched in AGO2 IP sample from [13]; lists of genes enriched in AGO2 IP vs IN and IP vs FT samples; lists of genes enriched in GW182 IP vs IN and IP vs FT samples. (XLS 64 kb) [file 12859_2019_2683_MOESM2_ESM.xls]

## Sheet: Table_S1
Additional file 2: Gene set enrichment analysis results with seven top expressed miRNA predicted targets sets. Predicted targets of miRNAs (column 1) were predicted with three different target prediction tools (column 2). The total number of predicted targets is indicated in column 3. Five lists of genes were analyzed. For each list of genes the number of genes in common with the predicted target…
			list from Fan paper		AGO2 IP vs IN		AGO2 IP vs FT		GW182 IP vs IN		GW182 IP vs FT
microRNA	prediction tool	# predicted targets	intersection	Pvalue	intersection	Pvalue	intersection	Pvalue	intersection	Pvalue	intersection	Pvalue
hsa-miR-21-5p	Targetscan	2412	73	0.961	13	0.821	26	0.383	102	0.82828	76	0.00505813
hsa-miR-16-5p	Targetscan	5157	219	0.004	47	0.015	71	0.002	257	0.0666727	139	0.0464264
hsa-miR-24-3p	Targetscan	5796	216	0.355	39	0.601	71	0.043	283	0.117841	155	0.0446369
hsa-miR-27a-5p	Targetscan	3161	102	0.919	16	0.918	24	0.956	149	0.375584	87	0.0710289
hsa-miR-23a-3p	Targetscan	5150	167	0.97	33	0.71	49	0.762	273	0.00276393	191	5.70121e-13
hsa-miR-141-3p	Targetscan	4434	148	0.902	31	0.474	49	0.293	210	0.324608	150	6.54482e-07
hsa-let-7a-5p	Targetscan	3207	134	0.039	26	0.18	43	0.031	158	0.171131	110	2.11442e-05
hsa-miR-21-5p	PITA	490	16	0.632	3	0.456	6	0.256	102	0.82828	76	0.00505813
hsa-miR-16-5p	PITA	1580	43	0.983	10	0.565	14	0.696	257	0.0666727	139	0.0464264
hsa-miR-24-3p	PITA	4897	167	0.87	40	0.115	60	0.066	283	0.117841	155	0.0446369
hsa-miR-27a-5p	PITA	7159	256	0.708	46	0.771	75	0.475	149	0.375584	87	0.0710289
hsa-miR-23a-3p	PITA	1336	41	0.877	7	0.735	13	0.542	273	0.00276393	191	5.70121e-13
hsa-miR-141-3p	PITA	905	25	0.925	10	0.055	14	0.054	210	0.324608	150	6.54482e-07
hsa-let-7a-5p	PITA	4463	159	0.661	35	0.2	56	0.051	158	0.171131	110	2.11442e-05
hsa-miR-21-5p	miRanda	3022	95	0.952	15	0.927	29	0.671	102	0.82828	76	0.00505813
hsa-miR-16-5p	miRanda	5821	243	0.005	48	0.085	76	0.009	257	0.0666727	139	0.0464264
hsa-miR-24-3p	miRanda	5172	206	0.069	33	0.737	61	0.126	283	0.117841	155	0.0446369
hsa-miR-27a-5p	miRanda	3175	104	0.897	21	0.588	30	0.71	149	0.375584	87	0.0710289
hsa-miR-23a-3p	miRanda	4700	154	0.95	31	0.644	50	0.429	273	0.00276393	191	5.70121e-13
hsa-miR-141-3p	miRanda	4673	161	0.818	31	0.63	50	0.41	210	0.324608	150	6.54482e-07
hsa-let-7a-5p	miRanda	5092	192	0.305	36	0.468	57	0.261	158	0.171131	110	2.11442e-05
