# Supplementary material for: RIP-Chip analysis supports different roles for AGO2 and GW182 proteins in recruiting and processing microRNA targets
Source: BMC Bioinformatics. 2019 Apr 18;20(Suppl 4):120. doi: 10.1186/s12859-019-2683-y (PMC6471694; doi:10.1186/s12859-019-2683-y)
Supplement: Supplementary file 3 — Summary of enriched and underrepresented genes. Summary of enriched and underrepresented genes in AGO2 and GW182-IP vs FT comparisons performed by SAMR (column 2–3). The enrichment results obtained with the REA algorithm are reported in columns 4–5. Columns 6 and 7 report the 3’UTR and Coding region (CR) lengths respectively. In columns 8–21 we report the number of binding sites predicted by Targetscan in the 3’UTR and the Coding region of seven highly expressed miRNAs. (XLS 294 kb) [file 12859_2019_2683_MOESM3_ESM.xls]

## Sheet: Additional_table_1new
	Additional file 3: Summary of enriched and underrepresented genes anti-AGO2 and anti-GW182 IP vs FT comparisons performed by SAMR (column 2-3). The enrichment results obtained with the REA algorithm are reported in columns 4-5. Columns 6 and 7 report the 3'UTR and Coding region (CR) lengths respectively. In columns 8-21 we report the number of binding sites predicted by Targetscan in the 3'UTR an…
		IP vs FT by SAMR		IP vs FT by REA		3'UTR	CR	hsa-miR-141-3p		hsa-miR-21-5p		hsa-let-7f-5p		hsa-miR-16-5p		hsa-miR-24-3p		hsa-miR-27a-3p		hsa-miR-23a-3p
		AGO2	GW182	AGO2	GW182	length	length	3'UTR	CR	3'UTR	CR	3'UTR	CR	3'UTR	CR	3'UTR	CR	3'UTR	CR	3'UTR	CR
1	MIER2	enriched		enriched	enriched	1117	1638	0	1	0	0	0	0	1	0	0	0	1	1	0	0
2	ZNF219	enriched				490	2169	0	0	0	0	0	0	0	1	0	2	0	0	0	0
3	TOMM5	enriched		enriched		2855	297	1	0	0	0	0	0	1	0	0	0	0	1	1	0
4	NPTN	enriched				1049	1197	0	0	1	0	0	0	0	0	0	0	1	1	0	0
5	ZNF195	enriched				1191	1902	0	0	0	0	0	0	0	0	0	0	0	1	1	9
6	SFXN5	enriched				2986	1023	0	0	0	0	0	0	1	0	3	0	0	0	1	0
7	RASD1	enriched		enriched		821	846	0	0	0	0	0	0	0	0	0	0	0	0	1	0
8	COPS4	enriched		enriched		436	1317	0	0	1	0	0	0	0	0	0	0	0	0	0	0
9	PLEKHA1	enriched	enriched	enriched		12664	1215	3	0	2	1	1	0	7	0	2	0	2	0	2	0
10	ZBTB2	enriched				1404	1545	0	1	1	0	0	0	1	0	0	0	0	0	1	0
11	LIPT2	enriched				533	696	0	0	0	0	1	0	0	0	1	0	1	0	0	0
12	HN1	enriched				1220	546	0	0	0	0	0	0	0	0	0	0	0	0	1	0
13	LIN7B	enriched		enriched		397	624	0	0	0	0	0	0	0	0	0	0	0	0	0	0
14	ADRB1	enriched				1342	1434	1	0	0	0	1	1	0	2	0	0	0	0	0	0
15	SLC16A9	enriched				2011	1530	0	0	0	0	2	0	0	2	0	0	0	0	0	0
16	C16orf70	enriched				1408	1269	0	0	0	0	0	0	0	0	0	0	0	0	0	0
17	MDM4	enriched				9419	1473	2	1	0	0	2	1	1	1	4	0	1	0	2	0
18	SPHK2	enriched		enriched	enriched	1343	1992	0	0	0	0	1	2	0	0	2	2	1	1	0	0
19	ZNF134	enriched				1953	1284	2	1	0	0	0	0	2	0	0	0	0	0	0	0
20	SNAI1	enriched				830	795	0	0	0	0	0	1	0	1	0	0	1	0	0	0
21	LMBR1L	enriched				1983	1470	0	0	0	0	1	1	4	4	1	0	0	0	0	0
22	BCL2L12	enriched		enriched		499	1005	0	0	0	0	0	0	1	0	1	2	0	0	0	0
23	TRIB1	enriched	enriched	enriched	enriched	1934	1119	0	0	0	0	1	1	0	1	0	0	0	0	2	0
24	PSMG2	enriched				332	795	0	0	0	0	0	0	0	0	0	0	0	1	0	0
25	RPLP0	enriched	underrepr			856	954	0	0	0	0	0	0	2	2	0	0	0	0	1	1
26	MRPS2	enriched				540	891	0	0	0	0	0	0	3	0	0	2	0	0	0	0
27	ATOX1	enriched				4009	222	3	0	0	1	0	0	0	0	0	0	1	0	2	0
28	MNT	enriched		enriched	enriched	2841	1749	0	0	0	0	1	1	4	0	2	3	1	1	1	0
29	ZNF580	enriched				442	519	0	0	0	0	0	0	0	2	0	0	0	0	0	0
30	NCKAP5L	enriched				1222	4005	0	0	0	0	0	1	0	2	1	0	0	1	0	0
31	C9orf40	enriched				1467	585	0	0	0	0	1	0	0	0	0	0	0	0	0	0
32	FOXI2	enriched				2221	957	0	0	0	0	0	0	1	0	1	2	0	0	0	0
33	CCL2	enriched				473	300	0	0	0	0	0	0	0	1	0	0	0	0	0	0
34	PKMYT1	enriched		enriched		424	1707	0	0	0	0	0	0	0	0	1	2	0	1	0	0
35	HPS4	enriched				3608	2127	0	0	0	0	0	1	0	0	2	0	1	1	0	0
36	KPNA5	enriched				3321	1620	1	0	0	0	1	1	1	0	0	0	3	0	2	0
37	C14orf80	enriched				989	1488	0	0	0	0	0	0	0	1	0	0	0	0	0	0
38	VKORC1	enriched				468	492	0	0	0	0	0	0	1	1	1	0	0	0	0	0
39	COX6A1	enriched				205	330	0	0	0	0	0	0	0	0	0	0	0	0	0	1
40	NR6A1	enriched		enriched		5430	1443	2	0	0	0	5	1	1	0	3	0	2	0	3	0
41	CENPQ	enriched		enriched		832	807	0	0	1	0	0	0	0	0	0	0	0	0	1	0
42	MAP2K7	enriched				2047	1308	1	0	0	1	1	0	1	0	1	1	1	0	0	0
43	KIAA0101	enriched		enriched		1719	348	0	1	0	0	0	0	0	0	1	0	0	0	0	0
44	SRRM3	enriched				2467	1962	0	0	0	0	0	0	0	0	0	2	1	1	0	0
45	ZNF709	enriched				2812	1926	0	0	1	0	0	0	0	0	2	0	0	2	2	1
46	PAFAH1B2	enriched		enriched		3349	690	1	0	0	0	0	0	2	0	1	1	0	0	0	0
47	MED25	enriched		enriched	enriched	426	2244	0	0	0	1	0	0	1	1	0	1	0	0	0	0
48	RGS16	enriched		enriched		1669	609	1	0	0	0	2	0	0	1	0	0	1	0	0	0
49	TMEM117	enriched				2112	1545	1	0	0	0	0	0	0	0	1	1	0	0	2	0
50	FASTK	enriched				182	1650	0	0	0	0	0	1	0	2	0	0	0	0	0	0
51	LRIG2	enriched				8159	3198	0	1	0	0	1	0	3	0	6	2	2	1	2	3
52	DUSP1	enriched				672	1104	1	0	0	0	1	0	0	1	0	0	0	0	0	0
53	PRKCE	enriched				3109	2214	2	0	1	0	0	0	0	1	0	0	0	1	1	0
54	DENND4B	enriched			enriched	796	4491	0	0	0	0	0	1	0	2	1	4	0	0	0	0
55	CERCAM	enriched		enriched	enriched	503	1788	0	0	0	0	1	1	0	2	0	0	0	0	0	0
56	TMEM51	enriched		enriched	enriched	1000	762	0	0	0	0	0	0	0	3	2	0	0	0	0	0
57	TNRC18	enriched		enriched		1316	8907	0	0	0	0	0	2	1	3	0	3	1	1	0	0
58	CIDEC	enriched				423	756	0	1	0	0	0	0	0	0	0	0	0	0	0	0
59	WEE1	enriched		enriched		1382	1941	0	0	0	0	0	0	2	1	0	1	1	1	1	0
60	BNIP2	enriched				4923	1308	1	0	2	0	0	0	0	0	2	0	2	0	5	0
61	ATP5O	enriched				363	642	0	0	0	1	0	0	0	0	0	0	0	0	0	1
62	TBC1D7	enriched	underrepr			1995	882	3	0	0	0	1	0	1	0	1	0	0	0	0	0
63	EIF4EBP2	enriched		enriched		6871	363	2	0	3	0	1	1	1	0	0	0	0	0	1	0
64	PSKH1	enriched		enriched	enriched	2036	1275	0	1	0	0	1	0	2	0	2	0	0	0	0	0
65	C1orf85	enriched	underrepr	enriched		786	1221	0	0	0	0	0	1	1	2	1	1	0	0	0	0
66	RGS3	enriched				790	3597	0	1	0	0	0	3	1	4	0	0	0	0	0	1
67	VPS13A	enriched				5535	9525	2	0	0	1	0	0	2	1	1	0	1	0	0	3
68	KLF2	enriched				843	1068	0	0	0	0	0	0	0	0	1	0	1	0	0	0
69	NLRX1	enriched		enriched		577	2928	0	0	0	0	0	0	1	3	1	0	0	0	0	0
70	TFPI2	enriched		enriched		1423	708	0	0	0	0	0	0	1	2	0	0	1	0	1	2
71	HIC2	enriched		enriched	enriched	4720	1848	1	1	2	0	4	1	2	0	5	2	2	0	0	0
72	FABP5	enriched				210	408	0	0	0	0	0	0	0	0	0	0	0	0	0	0
73	ABTB1	enriched		enriched		1673	1437	0	0	0	0	0	0	0	0	0	0	1	1	0	0
74	MAPK8IP3	enriched				1493	4014	0	0	0	0	0	0	1	1	0	2	1	0	0	0
75	COX10	enriched				1464	1332	0	0	0	0	0	1	0	4	1	0	0	0	0	0
76	ZBTB3	enriched				1127	1725	0	0	0	0	0	0	0	1	3	2	0	0	0	0
77	SLC39A4	enriched		enriched		124	1944	0	0	0	0	0	1	0	4	0	5	0	0	0	0
78	XIAP	enriched	enriched		enriched	6798	1494	2	0	0	0	0	0	0	0	3	0	2	0	5	0
79	MAST4	enriched				2544	7872	0	0	1	1	0	0	0	1	0	2	0	1	1	1
80	CAMK2N2	enriched				944	240	0	0	0	0	0	0	0	0	0	0	0	0	0	0
81	RNPEPL1	enriched			enriched	3480	1485	1	0	0	0	0	1	0	1	1	1	1	0	2	0
82	ETFDH	enriched				1096	1854	0	0	0	0	1	1	0	0	0	0	0	0	0	0
83	JUND	enriched				681	1044	0	0	0	0	0	0	0	0	0	1	0	0	0	0
84	ZFPM1	enriched				2037	3021	0	0	0	0	0	0	0	2	1	0	0	1	0	0
85	DUS1L	enriched				609	1422	0	0	0	0	0	0	2	0	0	2	0	1	0	0
86	MRPL55	enriched				81	495	0	0	0	0	0	0	0	1	0	0	0	0	0	0
87	WDR37	enriched				2953	1485	1	0	0	0	1	0	1	1	1	0	1	1	2	0
88	HPS6	enriched	enriched			236	2328	0	1	0	0	0	0	0	3	0	1	0	1	0	0
89	SCAMP5	enriched				2513	732	0	0	0	0	0	1	1	0	3	0	0	0	0	0
90	RBM14	enriched	enriched			860	2010	0	0	0	0	0	0	0	0	0	0	0	0	0	0
91	MYC	enriched			enriched	476	1365	0	0	0	0	0	0	0	0	1	0	0	0	0	0
92	PLEKHO2	enriched				2119	1473	0	1	0	0	0	0	0	0	1	2	0	0	0	0
93	TCAP	enriched				446	504	0	0	0	0	0	1	0	0	1	0	1	1	1	0
94	ASB13	enriched				2231	837	1	0	0	0	0	0	1	2	1	0	0	0	0	0
95	SIAH1	enriched				1049	942	1	0	0	0	0	0	1	0	0	0	0	0	0	1
96	TSFM	enriched				1390	1041	0	0	0	0	0	0	1	0	0	0	1	1	0	0
97	HES1	enriched				499	843	0	0	0	0	0	0	0	1	0	1	0	0	0	0
98	ZNF732	enriched				424	1758	0	0	0	0	0	1	0	0	0	0	0	0	2	11
99	PRKAG2	enriched		enriched		1090	1710	0	1	0	1	0	1	0	1	0	0	0	0	0	0
100	PNKD	enriched	underrepr	enriched		1812	1158	0	0	0	0	1	2	1	1	0	0	2	0	0	0
101	TBC1D13	enriched		enriched		2553	1203	0	0	1	0	1	0	1	2	2	0	0	1	0	0
102	ZNF493	enriched				2589	2325	0	0	0	2	0	0	0	0	0	0	2	0	10	20
103	AKAP10	enriched				1925	1989	0	0	0	0	0	0	0	2	1	2	0	0	0	2
104	SPRYD4	enriched		enriched		10130	624	5	0	0	0	2	0	2	0	5	2	0	0	2	0
105	POLR1C	enriched				230	1041	0	0	0	0	0	0	0	1	0	0	0	0	0	0
106	LYPLA2	enriched				807	696	0	0	0	0	0	0	1	0	1	0	0	1	0	0
107	ZNF346	enriched		enriched		1810	960	0	0	0	0	0	0	0	0	0	0	0	0	1	0
108	TOB1	enriched		enriched		757	1038	0	0	0	1	0	0	0	1	0	0	0	0	0	1
109	PPM1F	enriched		enriched	enriched	3672	1365	1	0	0	0	0	0	2	4	3	0	0	1	0	0
110	CDKN1B	enriched		enriched		1344	618	1	0	0	0	0	0	0	0	1	0	0	0	0	0
111	YRDC	enriched		enriched		981	840	2	0	0	0	0	0	1	0	1	0	0	0	0	0
112	XKR8	enriched	enriched	enriched	enriched	896	1188	0	0	1	0	2	0	1	4	1	0	0	0	0	0
113	RTN4IP1	enriched				133	1191	0	0	0	0	0	1	0	0	0	0	0	0	0	1
114	FBXO10	enriched				1813	2871	1	0	0	0	0	0	2	0	0	0	0	1	1	1
115	SNRPD3	enriched		enriched		795	381	0	0	1	0	0	0	0	1	0	0	0	0	0	0
116	KLHL28	enriched				4709	1758	1	1	0	0	0	0	0	1	0	0	1	0	4	0
117	UIMC1	enriched				1892	2160	3	3	0	0	0	0	1	1	0	0	1	1	1	1
118	FAM102A	enriched		enriched	enriched	2613	1155	0	0	0	0	0	0	1	0	0	0	1	0	0	0
119	CYP2R1	enriched		enriched		1215	1506	0	0	0	0	2	2	0	1	0	0	0	0	0	0
120	SKP2	enriched		enriched		2288	1308	0	1	2	1	0	1	0	1	1	0	0	0	0	0
121	ZNF714	enriched		enriched	enriched	4819	1668	0	1	0	0	0	0	0	0	3	0	0	0	2	17
122	RPN2	enriched				308	1896	0	0	0	0	0	1	0	1	0	1	1	0	0	1
123	ZNF672	enriched				884	1359	0	0	0	0	0	0	0	2	0	0	0	0	0	0
124	PLK3	enriched		enriched		312	1941	0	0	0	0	0	1	0	3	1	0	0	0	0	0
125	TRIB3	enriched				869	1158	0	0	0	0	0	0	0	0	1	2	0	1	0	0
126	TUSC2	enriched		enriched		1214	333	0	0	0	0	1	0	0	0	0	0	0	0	1	0
127	CDC25A	enriched		enriched		1799	1575	1	1	1	0	3	1	2	0	1	0	0	1	0	0
128	AGPAT5	enriched				2278	1095	0	1	1	0	0	0	1	1	0	0	0	0	0	1
129	HS3ST1	enriched				5932	924	2	0	1	0	0	1	1	2	1	1	1	0	2	0
130	TNFRSF12A	enriched				557	681	0	0	0	0	0	0	0	0	0	1	0	0	0	0
131	SLC48A1	enriched				2472	441	0	0	0	0	0	1	0	0	1	0	0	0	0	0
132	YIF1B	enriched				375	945	0	0	0	0	0	0	4	0	0	0	0	0	0	0
133	MKNK2	enriched		enriched	enriched	2148	1398	1	0	1	0	0	1	0	0	1	1	1	0	0	0
134	CBY1	enriched				618	510	0	0	0	0	0	0	0	0	0	0	0	0	0	0
135	NDUFAF3	enriched		enriched		323	555	0	0	0	0	0	0	0	0	0	0	0	0	1	0
136	ZNF429	enriched		enriched	enriched	1203	2025	0	0	0	1	1	0	1	0	0	0	0	1	0	11
137	CRTC2	enriched			enriched	2007	2082	0	0	0	0	0	0	0	0	0	0	1	1	0	0
138	RPL6	enriched				25	867	0	0	0	0	0	0	0	0	0	1	0	0	0	0
139	HMOX2	enriched				591	1113	0	0	0	0	0	0	1	0	0	0	0	0	0	0
140	RNF214	enriched				1294	2112	0	0	0	1	0	1	0	0	0	0	0	0	1	0
141	AGR3	enriched				177	501	0	0	0	0	0	0	0	0	0	0	0	0	0	0
142	PHF13	enriched				2396	903	1	0	0	0	0	0	0	0	0	0	1	0	0	0
143	CTU1	enriched				995	1047	0	0	0	0	0	0	0	0	0	0	1	0	0	0
144	MRPS18B	enriched				598	777	0	0	0	0	0	0	0	0	0	0	0	0	0	0
145	PRSS8	enriched		enriched	enriched	576	1032	0	0	0	0	0	1	0	0	2	0	0	0	0	0
146	CASKIN1	enriched				1370	4296	1	0	1	0	1	0	2	3	0	3	0	0	0	0
147	GEMIN7	enriched				1014	396	0	0	0	0	1	0	0	0	1	0	0	0	0	0
148	IMPDH1	enriched				1741	1800	0	0	0	0	1	1	0	0	0	1	0	1	0	0
149	C15orf39	enriched		enriched	enriched	1432	3144	0	0	0	0	1	0	2	0	3	3	0	0	0	0
150	CLEC11A	enriched				251	972	0	0	0	0	0	1	0	0	0	0	0	0	0	0
151	USP10	enriched			enriched	2785	2409	1	0	0	0	1	1	0	0	1	0	0	0	0	0
152	TBC1D10B	enriched	enriched			842	2427	0	0	0	0	0	0	0	1	0	0	0	1	0	0
153	CELF1	enriched				6198	1545	2	0	0	0	1	0	1	3	0	1	2	0	4	0
154	SLC29A1	enriched				623	1371	0	0	0	0	0	2	0	2	0	0	0	0	0	0
155	BCAP31	enriched				440	942	0	0	0	0	0	0	1	1	0	0	0	0	0	0
156	ZC3H4	enriched	enriched			2169	3912	2	0	0	0	0	0	0	0	0	1	1	0	0	0
157	ZER1	enriched			enriched	1551	2301	0	0	0	0	0	0	2	0	2	1	0	1	0	0
158	C17orf96	enriched			enriched	1653	1140	0	0	0	0	0	0	0	0	0	1	1	0	0	0
159	MAT2A	enriched		enriched	enriched	1508	1188	1	0	0	0	0	0	0	1	0	0	0	0	1	0
160	AHNAK	enriched				839	17673	0	1	0	0	0	0	0	1	0	2	0	0	0	34
161	ZNF385A	enriched				1757	1161	0	0	0	0	0	0	0	0	1	2	3	2	0	0
162	SLC2A4RG	enriched				515	1164	0	0	1	0	0	0	0	0	0	0	0	0	0	0
163	2009-03-01	enriched				1510	1041	1	0	1	0	1	0	1	0	0	0	0	0	1	0
164	TNRC6C	enriched				3990	5181	1	0	1	1	0	3	1	3	0	0	0	2	2	1
165	ADRBK1	enriched			enriched	1106	2070	1	0	0	0	0	0	1	0	0	0	0	0	1	0
166	FAS	enriched				1696	1008	0	1	0	0	1	1	0	0	0	0	1	1	1	2
167	ARFRP1	enriched				2040	606	0	0	1	0	0	0	1	0	1	0	0	0	0	0
168	CA2	enriched				704	783	0	0	0	0	0	0	1	0	0	0	0	0	1	0
169	FBRSL1	enriched				1410	3138	1	0	0	0	0	1	0	0	0	1	1	0	0	0
170	ANKRD11	enriched	enriched		enriched	7925	7992	2	2	1	1	1	1	3	2	3	2	0	0	0	0
171	PDLIM7	enriched		enriched		1243	1374	0	0	0	0	0	0	0	0	0	0	0	0	0	0
172	ATF6B	enriched				475	2112	1	0	0	0	0	1	0	2	0	2	1	0	0	1
173	HNRNPA1	enriched		enriched		2543	1119	0	0	0	0	1	0	1	0	2	0	1	3	0	0
174	C8orf58	enriched				932	1098	1	0	0	0	1	0	1	1	1	2	1	0	1	0
175	DEF8	underrepr	underrepr			2097	1539	0	0	0	0	1	0	2	1	0	1	0	0	1	0
176	NAA11	underrepr	underrepr			1151	690	1	0	0	0	0	0	0	0	0	0	1	0	0	0
177	MRPS15	underrepr				70	774	0	0	0	0	0	0	0	0	0	0	0	0	0	0
178	NDUFA12	underrepr	underrepr			650	438	0	0	0	0	0	0	0	0	0	0	0	0	0	0
179	LSM5	underrepr				1929	276	0	0	0	0	0	0	0	0	1	0	0	0	0	0
180	SSBP1	underrepr				230	447	0	0	0	0	0	0	0	0	0	0	0	0	0	2
181	MRPL53	underrepr	underrepr			161	339	0	0	0	0	0	0	0	0	0	0	0	0	0	0
182	EBPL	underrepr	underrepr			523	621	0	0	0	0	0	0	0	1	0	0	0	0	0	0
183	EIF2S2	underrepr				1432	1002	0	0	0	0	1	0	1	0	0	0	1	0	0	0
184	MRPL21	underrepr				2108	618	0	0	0	0	0	0	0	0	0	0	1	0	0	0
185	TMEM107	underrepr				1947	441	0	0	0	0	0	0	0	0	0	0	0	0	0	0
186	NDUFB6	underrepr				877	387	0	0	0	0	0	0	0	0	1	1	0	0	0	0
187	EXOSC4	underrepr				54	785	0	0	0	0	0	0	0	0	0	0	0	0	0	0
188	C19orf52	underrepr				777	783	0	0	0	0	1	0	0	1	0	1	0	0	0	0
189	MTX1	underrepr	underrepr			569	1401	0	0	0	0	0	0	1	2	0	0	0	0	0	0
190	TMEM179B	underrepr				358	660	0	0	0	0	0	0	0	0	0	0	0	0	0	0
191	SP100	underrepr				1144	2658	0	0	1	0	0	0	0	0	0	1	0	2	0	1
192	BOLA1	underrepr				319	414	0	0	0	0	0	0	0	0	0	2	0	0	0	0
193	SNRPF	underrepr	underrepr			982	384	1	0	1	0	0	0	0	0	0	0	0	0	0	0
194	GUK1	underrepr	underrepr			287	818	0	0	0	0	0	0	0	0	1	1	0	0	0	0
195	VPS72	underrepr				340	1128	0	0	0	0	0	0	0	0	0	1	0	1	0	0
196	RPS15A	underrepr	underrepr			1830	393	1	0	0	0	0	0	0	0	0	0	0	1	0	0
197	POLE3	underrepr				1576	444	0	0	0	0	0	0	0	0	1	0	1	0	0	0
198	TCEB2	underrepr	underrepr			576	486	0	0	0	0	0	0	1	0	0	0	0	0	0	0
199	KEAP1	underrepr				532	1875	1	2	0	0	0	0	0	1	0	1	0	0	0	0
200	RAD18	underrepr		enriched		4281	1488	0	1	0	0	1	1	1	0	0	1	1	0	0	0
201	IMP4	underrepr				208	876	0	0	0	0	1	1	0	0	0	0	0	0	0	0
202	LCMT2	underrepr				4780	2061	0	0	0	0	0	1	1	0	3	1	1	1	1	0
203	MCTS1	underrepr	underrepr			215	549	0	0	0	0	0	0	0	0	0	0	0	0	0	0
204	NDUFS6	underrepr	underrepr			689	519	0	0	0	0	0	0	0	0	0	0	0	1	0	0
205	PLA2G16	underrepr				1750	489	0	0	0	0	0	0	1	0	1	0	0	0	0	0
206	SNRNP25	underrepr	underrepr			526	399	0	0	0	0	0	0	0	0	1	0	0	0	0	0
207	DCAF11	underrepr				3270	1641	0	0	2	1	0	0	0	0	4	0	0	0	1	1
208	NDUFB10	underrepr				241	519	0	0	0	0	0	0	0	0	0	1	0	0	0	0
209	HDDC2	underrepr				1092	615	0	0	0	0	0	0	0	0	2	1	0	0	2	1
210	POLR2I	underrepr	underrepr			223	378	0	0	0	0	0	0	0	0	0	0	0	1	0	0
211	MRPS34	underrepr				331	678	0	0	0	0	0	0	0	0	0	0	0	0	0	0
212	GSTZ1	underrepr				516	654	0	0	0	0	0	0	0	0	0	0	0	0	0	0
213	NDUFB7	underrepr				254	414	0	0	0	0	0	0	0	0	0	0	0	0	0	0
214	JTB	underrepr				410	441	0	0	0	0	0	0	0	0	0	0	0	0	0	0
215	RPL17	underrepr				66	555	0	0	0	0	0	0	0	0	0	0	0	0	0	0
216	RPS11	underrepr				298	477	0	0	0	0	0	0	0	0	0	0	0	0	0	0
217	RPL37	underrepr				7242	294	4	0	0	0	0	0	0	0	3	0	0	0	2	0
218	FKBP4	underrepr				2165	1380	0	1	0	0	2	1	0	0	0	0	2	0	0	0
219	UFC1	underrepr				364	504	0	0	0	0	0	0	0	0	0	0	0	0	0	0
220	CDKN2D	underrepr				596	501	0	0	0	0	0	0	0	1	0	0	0	0	0	0
221	GLRX	underrepr				993	321	2	0	0	0	1	0	1	0	0	0	3	0	0	0
222	LSM1	underrepr	underrepr			486	402	0	0	0	0	0	0	0	0	0	0	0	0	0	0
223	DYNLL1	underrepr	underrepr			1048	270	1	0	0	0	0	0	0	0	0	0	0	0	1	0
224	NUDT2	underrepr				273	444	0	0	0	0	0	0	0	0	0	0	0	0	0	0
225	HSBP1	underrepr				8319	231	2	0	0	0	0	0	0	0	3	0	2	0	0	0
226	TOR3A	underrepr				778	1194	0	0	0	0	0	0	0	2	0	3	1	1	0	0
227	DNAJA3	underrepr				1243	1443	0	0	0	0	0	1	0	0	1	1	0	0	0	0
228	HIST1H4H	underrepr				75	312	0	0	0	0	0	0	0	0	0	0	0	0	0	0
229	SERF1A	underrepr				1373	333	0	0	0	0	0	0	0	0	0	0	1	0	1	0
230	SERGEF	underrepr				807	1377	0	0	0	0	0	0	0	2	0	0	1	1	0	0
231	STAMBP	underrepr				4913	1275	1	0	0	0	1	0	1	0	1	0	2	0	0	0
232	PMVK	underrepr				395	579	0	0	0	0	0	0	0	0	0	0	0	0	0	0
233	ACOT13	underrepr	underrepr			3450	423	2	0	1	0	0	0	1	1	2	0	1	0	0	0
234	COX11	underrepr				1825	831	1	1	0	0	0	0	0	0	0	0	1	0	0	0
235	MRPL32	underrepr	underrepr			2399	567	2	0	1	0	0	0	0	0	0	0	1	0	0	0
236	ANKRD42	underrepr				2537	1584	1	0	0	0	0	0	1	0	1	0	0	0	0	1
237	POLR1D	underrepr	underrepr			1480	402	1	0	0	0	0	0	0	0	1	1	1	0	1	0
238	PPP2R2D	underrepr				6029	1362	0	0	0	0	0	0	6	1	1	0	1	0	0	0
239	ZCRB1	underrepr				989	654	0	1	0	0	0	0	0	0	1	0	0	0	0	0
240	DTD1	underrepr	underrepr			577	669	0	0	0	0	0	1	0	0	0	0	0	0	0	0
241	ERCC1	underrepr				2342	972	1	0	0	0	0	0	4	0	0	0	0	0	0	1
242	PHPT1	underrepr				233	564	0	0	0	0	0	0	0	0	0	0	0	1	0	0
243	C9orf16	underrepr				313	252	0	0	0	0	0	0	0	0	0	0	0	0	0	0
244	C17orf62	underrepr				1607	684	0	0	1	0	0	0	2	2	5	5	0	0	0	0
245	C9orf62	underrepr				1309	459	0	0	0	0	0	0	0	0	0	0	0	0	1	0
246	FAM192A	underrepr				1824	765	0	0	0	0	0	0	1	0	0	1	1	2	0	0
247	SLC25A46	underrepr				1002	1257	1	0	0	0	0	0	0	0	0	0	0	0	0	0
248	YIPF6	underrepr				5286	711	0	0	0	0	0	0	1	0	1	0	1	0	2	0
249	AURKAIP1	underrepr				71	600	0	0	0	0	0	0	1	0	0	0	0	0	0	0
250	UCHL5	underrepr		enriched		4101	1107	1	0	0	0	1	0	0	0	0	0	1	0	1	0
251	METTL6	underrepr				2924	855	0	0	0	0	2	0	1	0	2	0	1	0	0	0
252	COPS6	underrepr				411	984	0	0	0	0	0	1	0	0	0	0	0	0	0	0
253	CXorf38	underrepr				3694	960	0	0	0	0	0	0	0	0	0	0	2	0	0	2
254	PRMT2	underrepr				1263	1302	0	0	1	0	0	0	0	0	0	0	0	0	0	0
255	TPM3	underrepr				2335	858	0	0	0	0	0	0	2	1	1	0	0	0	2	0
256	VTI1A	underrepr				3361	654	0	0	0	0	0	0	1	0	2	0	0	0	1	0
257	C21orf33	underrepr				774	807	0	0	0	0	0	0	0	0	0	1	0	0	0	0
258	METTL5	underrepr				499	735	1	0	0	0	0	0	0	0	0	0	0	0	0	1
259	DALRD3	underrepr				155	1632	0	0	0	0	0	0	0	0	1	3	0	1	0	0
260	MRPS33	underrepr				376	321	0	0	0	0	0	0	0	0	0	0	0	0	1	0
261	ZNF607	underrepr				1677	2091	0	0	0	0	0	0	0	0	0	0	0	0	0	3
262	CCDC88B	underrepr				440	4431	0	0	0	0	0	0	0	5	0	1	0	0	0	0
263	APOA1BP	underrepr	underrepr			247	867	1	0	0	0	0	0	0	0	0	1	0	0	0	0
264	RHOA	underrepr				1064	582	0	1	0	0	0	0	0	0	0	0	0	0	0	0
265	TBL2	underrepr				2108	1344	0	0	0	0	0	0	0	0	0	0	1	0	2	1
266	HEBP1	underrepr				1503	570	0	0	0	0	0	0	0	0	0	0	0	1	1	0
267	NOP16	underrepr	underrepr			518	714	0	0	0	0	0	0	0	0	0	0	0	0	0	0
268	CDC42	underrepr				1429	576	1	0	0	0	0	0	0	0	0	0	1	0	0	0
269	RPL12	underrepr	underrepr			47	498	0	0	0	0	0	0	0	0	0	0	0	0	0	0
270	HNRNPAB	underrepr				557	999	1	0	0	0	0	0	0	0	0	0	0	0	0	0
271	USP39	underrepr				564	1698	0	0	0	0	0	0	0	0	0	0	0	0	0	0
272	PDCD5	underrepr				1348	390	0	0	0	0	0	0	0	0	0	0	0	0	0	0
273	DERL2	underrepr				3433	720	1	0	1	0	0	0	0	0	1	0	0	0	1	0
274	TMBIM4	underrepr	underrepr			2114	858	1	0	0	0	1	0	0	0	1	0	0	0	1	0
275	ENDOG	underrepr				67	894	0	0	0	0	0	0	0	0	0	0	0	0	0	0
276	ISOC2	underrepr				323	666	0	0	0	0	0	0	0	1	1	0	0	0	0	0
277	ATP5G1	underrepr	underrepr			102	411	0	1	0	0	0	0	0	0	0	0	0	0	0	0
278	RPL32	underrepr				1609	462	0	0	0	0	0	0	1	1	0	0	0	0	0	0
279	PFDN6	underrepr				1521	390	0	0	0	0	0	0	0	0	0	0	0	0	0	0
280	CIB1	underrepr				509	696	0	0	0	0	0	0	0	0	0	1	0	0	0	0
281	TIMM9	underrepr				540	270	0	0	0	0	0	0	0	0	0	0	0	0	0	0
282	SNRPD2	underrepr				188	357	0	0	0	0	0	0	0	0	0	0	0	0	0	0
283	NARFL	underrepr				1339	1431	0	0	0	0	0	0	3	1	0	0	0	0	0	0
284	NDUFA13	underrepr	underrepr			451	453	0	0	0	0	0	0	0	0	0	0	0	0	0	0
285	TSPAN4	underrepr				486	774	1	0	0	0	0	1	0	4	0	0	0	0	0	0
286	COX17	underrepr				414	297	0	0	0	0	0	0	0	0	1	0	0	0	0	0
287	DRAP1	underrepr				126	639	0	0	0	0	0	0	0	0	0	0	0	0	0	0
288	CKS1B	underrepr	underrepr			553	240	0	0	0	0	0	0	0	0	0	0	0	0	0	0
289	RPL21	underrepr	underrepr			380	483	0	1	0	0	0	0	0	0	0	0	0	0	0	0
290	MEA1	underrepr				376	558	0	0	0	0	0	0	0	0	0	0	0	0	0	0
291	ADI1	underrepr	underrepr			1602	540	1	0	0	0	0	0	0	0	0	0	0	0	0	0
292	TOMM20	underrepr				2728	438	1	1	0	0	0	0	1	0	0	0	0	0	0	0
293	OVOL2	underrepr				484	828	0	0	0	0	0	0	0	0	0	0	0	0	0	0
294	NDFIP1	underrepr				2715	666	1	0	0	0	0	0	0	0	1	0	0	0	0	0
295	MARVELD3	underrepr				1662	1233	1	0	0	0	0	0	0	0	1	0	0	0	1	0
296	OLA1	underrepr				2979	1251	0	0	0	0	0	0	0	0	2	0	2	0	1	0
297	NUDT4	underrepr				8767	546	0	0	0	0	0	0	1	1	4	0	0	0	2	0
298	TXN	underrepr				346	318	0	0	0	0	0	0	0	0	0	0	0	0	1	0
299	TRADD	underrepr				469	939	0	0	0	0	0	0	0	0	0	1	0	0	0	0
300	CYB5A	underrepr	underrepr			2737	405	0	0	0	0	0	0	2	0	1	0	0	0	0	0
301	TCF25	underrepr				1369	2031	0	0	0	0	1	0	0	2	4	2	1	0	0	0
302	SCNM1	underrepr				1212	693	1	0	0	0	0	0	0	0	1	0	1	0	0	0
303	NMRAL1	underrepr				481	900	0	0	0	0	0	0	0	0	0	0	0	0	0	0
304	NSMCE4A	underrepr				244	1158	0	0	0	0	0	0	0	0	0	0	0	0	0	0
305	ELP4	underrepr				589	1608	0	0	0	0	0	0	0	0	0	0	0	0	0	0
306	ALG10B	underrepr				8515	1422	1	1	1	0	1	0	0	0	2	0	2	1	1	0
307	PHB	underrepr	underrepr			943	819	0	0	0	0	0	0	1	0	0	0	1	0	0	0
308	EIF4E2	underrepr				2772	738	1	0	0	0	0	1	0	0	1	0	1	0	2	0
309	AGMAT	underrepr				1298	1059	0	0	0	0	0	0	0	0	1	0	2	0	0	1
310	C11orf71	underrepr	underrepr			117	444	0	0	0	0	0	0	0	0	0	0	0	0	0	0
311	UBL5	underrepr	underrepr			128	222	0	0	0	0	0	0	0	0	0	0	0	0	0	0
312	REXO2	underrepr				522	714	0	0	0	0	0	0	0	0	0	0	0	0	0	0
313	ZMAT2	underrepr				920	600	0	0	0	0	0	0	0	0	0	0	0	0	0	0
314	TMX2	underrepr				1344	891	0	0	0	0	0	0	0	0	0	0	0	0	1	1
315	COX7A2	underrepr	underrepr			298	348	0	0	0	0	0	0	0	0	0	0	0	0	0	0
316	ZCCHC17	underrepr	underrepr			899	792	0	0	0	0	0	0	0	0	0	0	0	0	0	0
317	MNAT1	underrepr				1604	930	1	0	0	0	0	0	0	0	1	0	0	1	0	0
318	RPP38	underrepr				91	852	0	0	0	0	0	0	0	0	0	0	0	0	0	0
319	CCDC23	underrepr	underrepr			362	201	1	0	0	0	0	0	0	0	0	0	0	0	0	0
320	RPL10L	underrepr				82	645	0	0	0	0	0	0	0	0	0	0	0	0	0	0
321	NUDT5	underrepr	underrepr			2377	699	1	0	1	0	1	0	0	0	1	0	0	0	1	0
322	XRCC6BP1	underrepr				406	741	0	0	0	0	0	0	1	1	0	0	0	0	0	0
323	ZNF467	underrepr				351	1788	0	0	0	0	0	0	0	0	0	0	0	0	0	0
324	MRPL46	underrepr				590	840	0	0	0	0	0	0	0	0	0	0	0	0	0	0
325	RPL39	underrepr	underrepr			178	156	0	0	0	0	0	0	0	0	0	0	0	0	0	0
326	NDUFV2	underrepr				753	759	0	0	0	0	0	0	0	0	0	1	0	0	0	0
327	RNF121	underrepr				2156	984	0	0	0	0	0	0	0	1	1	0	0	0	0	0
328	CLPTM1L	underrepr				625	1617	0	0	0	0	0	0	0	0	0	1	0	0	1	0
329	SETD4	underrepr				1576	1323	0	0	0	0	0	0	0	0	0	0	2	0	0	0
330	WDR74	underrepr				850	1158	0	0	0	0	0	0	0	1	0	0	0	0	0	0
331	METTL1	underrepr				592	831	0	0	0	0	0	0	0	0	0	0	0	1	0	0
332	GPATCH4	underrepr				726	1128	0	0	0	0	0	0	0	2	0	0	0	0	1	0
333	NUDT21	underrepr				3579	684	0	0	0	0	0	0	0	0	2	0	3	0	2	0
334	SPA17	underrepr				3072	456	1	0	2	0	0	0	0	1	2	0	0	0	0	0
335	RPL10A	underrepr				35	654	0	0	0	0	0	0	0	0	0	0	0	1	0	0
336	ICT1	underrepr				299	621	0	0	0	0	0	0	0	0	0	1	0	0	1	1
337	GNPNAT1	underrepr				3117	555	1	0	0	0	0	0	0	0	0	0	2	0	0	0
338	HPS1	underrepr				1366	2103	0	0	0	0	0	0	0	0	2	0	0	0	0	0
339	ZNF581	underrepr				457	594	0	0	0	0	0	0	0	0	0	0	0	0	0	0
340	RPS3	underrepr				1495	780	0	0	0	0	0	0	0	0	0	0	0	0	2	0
341	SCO2	underrepr				43	801	0	0	0	0	0	0	0	2	0	0	0	0	0	0
342	TMEM160	underrepr				80	567	0	0	0	0	0	0	0	0	0	0	0	0	0	0
343	NUDCD2	underrepr	underrepr			7441	474	4	0	1	0	3	0	1	0	3	0	1	0	2	0
344	SRP14	underrepr				594	411	1	0	0	0	0	0	0	0	0	0	1	0	0	0
345	CSNK2B	underrepr				1682	915	0	0	0	0	0	0	0	0	1	0	1	2	0	0
346	SMUG1	underrepr	underrepr			2103	813	1	0	0	0	1	0	0	0	0	1	0	0	0	0
347	CENPW	underrepr				383	312	0	0	0	0	0	0	1	0	0	0	0	0	0	0
348	FAM32A	underrepr				1091	339	0	0	0	0	0	0	1	0	1	0	0	0	0	0
349	SLC7A6OS	underrepr				3240	930	0	0	0	0	0	0	0	0	1	0	0	0	2	0
350	UBE2L3	underrepr				2365	639	0	0	0	0	0	0	0	0	0	0	0	0	0	0
351	P4HA1	underrepr				1005	1605	0	0	1	0	0	0	0	0	0	2	0	0	0	0
352	RPL39L	underrepr	underrepr			197	156	0	0	0	0	0	0	0	0	0	0	0	0	1	0
353	TIMM23	underrepr				416	630	0	0	0	0	0	0	0	0	0	0	0	0	0	0
354	AK2	underrepr	underrepr			2845	720	1	0	2	0	0	0	0	1	0	0	2	1	0	0
355	TRA2B	underrepr				1809	867	1	0	0	0	0	0	0	0	0	0	0	0	0	0
356	POLR2J	underrepr				531	477	0	0	0	0	0	0	0	0	1	0	0	0	0	0
357	UQCRC2	underrepr	underrepr			489	1362	0	0	0	0	0	0	0	1	0	0	0	0	0	0
358	EHD4	underrepr				4706	1626	0	0	0	0	1	0	1	0	0	0	3	0	0	0
359	MORN2	underrepr	underrepr			434	240	0	0	1	0	0	0	0	0	1	0	0	0	0	0
360	VSX1	underrepr				1036	1098	1	0	0	0	0	0	1	0	1	0	0	1	0	0
361	CA6	underrepr				948	942	0	0	0	0	0	0	0	0	0	0	0	0	0	0
362	TCEAL5	underrepr				252	621	0	0	0	0	0	0	0	0	0	0	0	0	0	0
363	GADD45GIP1	underrepr				1089	669	0	0	0	0	0	0	0	0	0	0	0	0	0	0
364	MPG	underrepr				76	897	0	0	0	0	0	0	0	0	0	0	0	0	0	0
365	ETFB	underrepr				42	1041	0	0	0	0	0	0	0	1	0	0	0	0	0	0
366	AKT1	underrepr				992	1443	0	0	0	0	0	0	0	0	0	0	0	0	0	0
367	PPIA	underrepr				1695	498	0	0	0	0	1	0	0	0	1	0	0	0	0	0
368	RER1	underrepr				2320	645	1	0	0	0	0	0	1	0	1	1	0	0	0	0
369	CHCHD4	underrepr				810	468	0	0	1	0	0	0	0	0	0	0	0	0	1	0
370	SLU7	underrepr				1644	1761	0	0	0	0	0	0	0	0	1	0	2	1	0	2
371	TSPYL4	underrepr				2803	1245	1	0	2	0	0	0	0	0	0	0	0	0	3	0
372	C11orf31	underrepr	underrepr			579	369	0	0	0	0	0	0	0	0	0	2	0	0	0	0
373	SEPW1	underrepr				413	267	0	0	0	0	0	0	0	0	0	0	0	0	0	0
374	RPS9	underrepr	underrepr			2094	585	0	0	0	0	0	0	0	0	1	0	0	0	0	0
375	GLTSCR1	underrepr				862	4683	0	0	0	0	0	1	0	0	0	2	0	0	0	1
376	OVCA2	underrepr				326	684	0	0	0	0	0	1	0	0	0	0	0	0	0	0
377	NSA2	underrepr				3442	783	1	0	0	0	1	0	0	0	1	0	2	0	2	1
378	MRPL30	underrepr	underrepr			1921	486	0	0	1	0	0	0	0	0	1	0	1	1	0	0
379	DNAH14	underrepr				4044	13548	0	0	2	0	1	2	1	1	2	1	0	0	0	3
380	RAN	underrepr				1752	705	1	0	1	0	0	0	0	0	1	0	0	0	0	0
381	EIF6	underrepr				582	738	0	0	0	0	0	0	1	1	0	0	1	2	0	0
382	RPL22	underrepr				1652	387	1	0	0	0	0	0	0	0	0	0	0	1	0	0
383	CPT1A	underrepr				2755	2322	0	0	0	0	0	1	0	1	1	2	1	1	0	0
384	MDP1	underrepr				103	531	0	0	0	0	0	0	0	0	0	0	0	0	0	0
385	SRP68	underrepr				1770	1884	0	0	0	0	0	0	0	0	0	0	0	0	0	0
386	RNFT2	underrepr				2314	1335	0	0	0	1	0	0	0	0	2	1	1	0	0	0
387	PPIE	underrepr				4521	945	1	0	0	0	1	0	2	0	1	0	0	0	0	0
388	LRTOMT	underrepr				2452	876	0	0	0	0	1	0	0	0	1	1	0	0	0	0
389	TCEAL6	underrepr				304	600	0	0	0	0	0	0	0	0	0	0	0	0	0	0
390	FDX1L	underrepr	underrepr			441	552	0	0	0	0	0	0	0	0	0	0	1	1	0	0
391	RPS29	underrepr	underrepr			6828	204	0	1	0	0	1	0	0	0	4	0	0	0	1	0
392	DHFR	underrepr				2859	564	0	0	0	0	0	0	0	0	1	0	0	0	0	0
393	SCAND1	underrepr				128	540	0	0	0	0	0	0	0	0	1	1	0	0	0	0
394	C1orf122	underrepr				381	333	0	0	0	0	0	0	0	0	0	0	0	0	0	0
395	OST4	underrepr				294	114	0	0	0	0	0	0	0	0	0	0	0	0	0	0
396	N6AMT2	underrepr				349	645	0	0	0	0	0	0	0	0	0	2	0	0	0	1
397	UBA2	underrepr	underrepr			2030	1923	2	1	0	0	0	0	0	0	2	0	0	0	0	0
398	BARD1	underrepr				3030	2334	0	0	0	0	0	0	0	1	0	0	0	1	0	1
399	MED4	underrepr				1183	813	0	0	0	0	0	0	0	0	0	0	0	0	1	0
400	FIS1	underrepr				533	467	0	0	0	0	0	0	0	1	0	0	0	0	0	0
401	RSL1D1	underrepr				3937	1473	0	0	1	0	0	0	0	0	2	0	1	0	1	0
402	C19orf60	underrepr				290	606	0	0	0	0	0	0	0	1	0	0	0	0	0	0
403	BOLA2B	underrepr	underrepr			420	459	0	0	0	0	0	0	0	0	0	0	0	0	0	0
404	PRPSAP2	underrepr				1390	1110	0	0	0	0	0	0	0	0	1	0	0	0	0	0
405	UFD1L	underrepr				760	924	0	0	0	0	0	1	0	0	0	0	0	0	1	0
406	FOXH1	underrepr				826	1098	0	0	0	0	0	0	0	0	1	0	0	0	0	0
407	TXNL1	underrepr				5819	870	2	0	0	0	0	0	1	0	1	0	0	1	3	0
408	NDUFB1	underrepr	underrepr			71	318	0	0	0	0	0	0	0	0	0	0	0	0	0	0
409	GPN1	underrepr				1308	1167	0	0	0	0	0	0	1	0	0	0	0	0	0	0
410	ZNF525	underrepr	underrepr			4574	1440	0	0	0	0	0	0	0	0	1	0	0	0	9	7
411	ABHD2	underrepr				6937	1278	0	0	1	1	1	0	6	0	2	0	2	0	1	1
412	RPS10	underrepr	underrepr			131	519	0	0	0	0	0	0	0	0	0	0	0	0	0	0
413	CYBA	underrepr				1011	633	0	0	0	0	0	0	1	0	1	1	0	0	0	0
414	NDUFA1	underrepr				128	213	0	0	0	0	0	0	0	0	0	0	0	0	0	0
415	MLF1	underrepr				1258	900	0	0	0	0	0	0	0	0	0	0	0	1	1	0
416	CCDC61	underrepr				613	1539	0	0	0	0	0	0	0	0	0	0	0	0	0	0
417	MAFA	underrepr				1285	1062	0	0	0	0	0	0	0	0	1	0	0	0	0	0
418	NPM1	underrepr				720	885	0	0	0	0	0	0	0	1	0	0	0	0	0	2
419	LSM4	underrepr	underrepr			1234	715	0	0	0	0	0	0	0	0	2	0	0	0	0	0
420	PDLIM5	underrepr				4160	1878	0	0	2	0	1	0	1	1	1	1	1	2	2	1
421	MAK16	underrepr				2631	903	0	0	0	0	0	0	0	0	0	0	0	0	2	0
422	GNPTG	underrepr				1022	918	1	0	0	0	0	0	0	0	1	0	0	0	0	0
423	HSD17B1	underrepr				598	990	0	0	0	0	0	0	0	1	0	0	0	0	0	0
424	CKS2	underrepr				278	240	0	0	0	0	0	0	0	0	0	1	0	0	0	0
425	SRP9	underrepr				1243	261	1	0	0	0	0	0	0	0	0	0	0	0	0	0
426	RPF1	underrepr				320	1050	0	1	0	0	0	0	0	0	0	0	1	1	0	0
427	TRMT2B	underrepr				1235	1515	0	0	0	0	0	0	0	1	1	0	0	1	0	0
428	COX6B1	underrepr				214	261	0	0	0	0	0	0	0	0	0	0	0	0	0	0
429	ADSSL1	underrepr				1110	1503	0	0	0	0	0	0	0	0	1	0	0	0	0	0
430	TMED3	underrepr				15928	654	1	0	1	0	1	0	4	3	2	0	1	0	4	0
431	UQCRH	underrepr	underrepr			307	309	0	0	0	0	0	0	0	0	0	0	0	0	0	1
432	VMA21	underrepr				4306	471	1	1	0	0	1	0	1	1	0	0	0	0	1	0
433	NDUFB11	underrepr				101	492	0	0	0	0	0	0	0	0	0	0	0	0	0	0
434	PTPRA	underrepr				943	2409	0	0	0	1	0	0	0	0	0	0	0	0	0	2
435	TMEM14C	underrepr	underrepr			463	339	0	0	0	0	0	0	0	0	0	0	0	0	0	0
436	EEF1B2	underrepr				635	678	0	0	0	0	0	0	0	0	0	0	0	0	1	1
437	ZNF576	underrepr				1899	513	0	0	1	0	0	0	0	0	1	0	0	0	0	0
438	COX7B	underrepr				2112	243	0	0	0	0	0	0	0	0	3	0	0	0	1	0
439	RNF7	underrepr				2283	342	1	0	0	0	1	0	1	0	0	0	1	0	1	0
440	PAK1IP1	underrepr				330	1179	1	0	0	0	0	0	0	0	0	0	0	2	0	0
441	ISG15	underrepr				63	498	0	0	0	0	0	0	0	0	0	0	0	0	0	0
442	RELA	underrepr				1986	1656	0	0	0	0	0	0	0	0	1	1	0	0	0	0
443	FBXO9	underrepr				3043	1344	0	0	0	0	0	0	0	0	4	0	0	0	0	0
444	ZNF593	underrepr	underrepr			1372	471	0	0	0	0	0	0	0	0	0	0	0	0	0	0
445	C9orf116	underrepr				332	411	0	0	0	0	0	0	0	0	0	0	0	0	0	0
446	AKR7L	underrepr				1367	996	0	0	0	0	0	0	0	0	0	0	0	0	0	0
447	PDCD2	underrepr				2264	1035	0	0	0	0	0	0	0	0	0	1	0	0	1	0
448	SLC35E1	underrepr				3848	1233	1	0	0	0	0	0	0	0	1	0	0	0	0	0
449	C1orf53	underrepr				147	438	0	0	0	0	0	0	0	0	0	0	0	0	0	0
450	HIST2H4B	underrepr				1365	312	0	0	0	0	0	0	0	0	0	0	0	0	0	1
451	BTF3	underrepr				397	621	0	0	0	0	0	0	1	0	0	0	0	0	0	0
452	AMZ2	underrepr				773	1083	0	0	0	0	0	0	0	0	0	0	0	0	0	0
453	POLR2K	underrepr	underrepr			686	204	0	0	0	0	0	0	0	0	0	0	0	0	1	0
454	GMFG	underrepr				581	429	1	0	0	0	0	0	0	0	1	0	0	0	0	0
455	IFT46	underrepr				412	1068	0	0	0	0	0	0	0	0	0	0	0	0	0	0
456	MRPS28	underrepr				533	564	0	0	0	0	0	0	0	0	0	0	0	0	2	0
457	MCEE	underrepr				286	531	0	0	0	0	0	0	0	0	0	0	0	0	0	0
458	OIP5	underrepr				486	690	0	0	0	0	0	0	1	0	0	0	0	0	0	0
459	HINT2	underrepr				94	492	0	0	0	0	0	0	0	0	0	0	0	0	0	0
460	MRTO4	underrepr				1298	720	0	0	0	0	0	0	0	0	2	0	0	1	0	0
461	WWOX	underrepr				1565	1245	0	0	0	0	0	0	1	1	1	0	0	0	0	0
462	CCZ1	underrepr	underrepr			287	1449	0	0	0	0	0	0	0	0	0	0	0	1	1	0
463	CASC4	underrepr				2352	1311	1	0	1	0	0	0	0	1	1	0	0	0	2	0
464	MCFD2	underrepr				3593	441	0	0	0	0	0	0	2	0	1	0	0	0	2	0
465	NTAN1	underrepr				849	933	0	0	0	0	0	0	0	0	1	1	0	0	0	0
466	PCBP2	underrepr	underrepr			2205	1101	1	0	1	0	1	0	1	0	2	0	0	0	0	0
467	MED10	underrepr	underrepr			622	408	0	0	0	0	0	0	0	0	0	0	0	0	0	0
468	ALKBH7	underrepr				278	666	0	0	0	0	0	0	0	0	0	2	0	0	0	0
469	EXOC7	underrepr			enriched	2631	2208	1	0	0	0	0	0	2	1	1	0	0	0	0	0
470	TXNDC17	underrepr				1522	372	0	0	0	0	0	0	1	0	0	0	0	0	0	0
471	ZNHIT2	underrepr				39	1212	0	0	0	0	0	0	0	1	0	2	0	1	0	0
472	FBXW9	underrepr				1024	1437	0	0	0	0	0	0	0	3	0	1	0	0	0	0
473	TUBB6	underrepr				1050	1341	0	0	0	0	0	0	0	0	0	0	0	0	0	0
474	PPP1R7	underrepr				829	1083	0	0	0	0	0	0	1	0	0	0	0	0	0	0
475	ALG14	underrepr				8669	651	3	0	0	0	2	0	1	0	2	0	1	0	0	0
476	ENAH	underrepr			enriched	10940	1776	2	1	2	0	2	0	2	1	3	1	4	0	1	0
477	ZCWPW1	underrepr				302	1947	0	1	0	0	0	0	0	0	0	0	0	0	0	0
478	BRMS1	underrepr	underrepr			543	873	0	0	0	0	0	0	1	3	1	0	0	0	0	1
479	C1orf43	underrepr				747	762	0	0	0	0	0	0	0	0	0	0	0	0	0	0
480	CCDC109B	underrepr				1134	1011	0	0	0	0	0	0	0	0	0	0	0	0	2	1
481	NFU1	underrepr				496	765	0	0	0	0	1	0	0	0	0	0	0	0	0	0
482	SF3A3	underrepr				1211	1506	0	0	0	1	0	1	1	1	1	0	0	1	0	1
483	APITD1	underrepr				404	417	0	0	0	0	0	0	0	0	0	0	0	0	0	1
484	TRUB2	underrepr				447	996	0	0	0	0	0	0	0	1	0	0	1	0	0	0
485	ATP5S	underrepr				9184	801	2	0	1	0	3	0	2	0	3	0	1	0	0	0
486	NAA10	underrepr				745	708	0	0	0	0	0	0	0	0	0	0	0	1	0	0
487	PTPLAD1	underrepr			enriched	1973	1203	0	0	0	0	0	0	1	0	1	0	0	0	0	0
488	TXNDC5	underrepr				1627	1299	0	0	0	0	0	0	0	4	0	2	1	1	0	0
489	P4HTM	underrepr				331	1692	0	0	0	0	0	0	0	1	0	0	0	1	0	0
490	EIF3K	underrepr				615	657	0	0	0	0	1	0	0	0	0	0	0	0	0	0
491	PITPNB	underrepr				2033	819	1	0	0	1	0	0	0	0	0	0	0	0	0	0
492	C9orf78	underrepr				979	870	0	0	0	0	0	0	0	0	0	0	0	1	0	0
493	ECD	underrepr				1087	2034	0	0	0	0	0	0	0	0	0	0	0	1	0	0
494	SULT1A2	underrepr	underrepr			430	888	0	0	0	0	0	1	1	0	0	2	0	0	0	0
495	TCEA1	underrepr				1552	906	0	0	0	0	0	0	0	0	0	0	1	0	0	0
496	PRDX1	underrepr				293	600	0	0	0	0	0	0	0	0	0	0	0	0	0	0
497	SFXN3	underrepr				1659	978	0	0	0	0	0	0	1	1	1	0	1	1	0	0
498	SAP30	underrepr				205	663	0	0	0	0	0	0	0	0	0	0	0	0	0	0
499	CYC1	underrepr				189	978	0	0	0	0	0	0	0	0	0	1	0	0	0	0
500	FPGS	underrepr				477	1764	0	0	0	0	0	0	0	0	0	0	0	0	0	0
501	HYI	underrepr				307	909	0	0	0	0	0	0	1	0	0	0	1	0	0	0
502	DAP	underrepr				1826	615	0	0	0	0	0	0	0	0	2	0	0	0	0	0
503	INCENP	underrepr				1005	2757	0	0	0	0	0	1	3	0	0	2	0	0	0	1
504	ZFYVE19	underrepr				1421	1416	0	0	0	0	0	0	0	0	1	0	0	0	0	0
505	ZNF394	underrepr				1357	1686	0	0	0	0	0	0	0	0	0	1	0	0	1	1
506	SPECC1	underrepr				4961	3207	0	0	0	0	0	0	0	1	4	0	1	0	0	0
507	RPSA	underrepr	underrepr			363	903	1	1	0	0	0	0	1	2	0	0	0	0	0	0
508	FAM136A	underrepr	underrepr			1314	738	1	0	1	0	0	0	0	0	0	0	1	0	0	0
509	CHD1L	underrepr				2668	2694	1	1	1	1	0	0	0	0	1	1	1	1	0	0
510	STRAP	underrepr				1234	1092	0	0	0	0	0	0	0	0	0	0	0	0	0	0
511	PDE6D	underrepr				527	453	0	0	0	0	0	0	0	0	0	0	1	0	0	0
512	ZMYM5	underrepr				993	2010	0	1	0	0	0	0	0	0	0	0	0	2	2	1
513	NSMCE2	underrepr	underrepr			484	744	0	0	0	0	0	0	0	0	0	0	0	0	0	1
514	HAGHL	underrepr				908	873	1	0	0	0	0	0	0	0	1	0	0	0	0	0
515	CTU2	underrepr				1328	1761	0	0	0	0	0	0	1	1	0	2	0	0	0	0
516	BPNT1	underrepr				1362	927	0	0	0	0	0	0	0	1	1	0	0	0	0	1
517	SYAP1	underrepr				4977	1059	2	0	0	0	0	0	0	1	6	0	2	0	0	0
518	RPL5	underrepr				451	894	0	0	0	0	0	0	1	2	0	0	0	0	0	0
519	TRIM14	underrepr				3115	1329	0	0	0	0	0	0	1	0	1	1	0	0	1	0
520	TCEAL1	underrepr				557	480	0	0	0	1	0	0	0	0	0	0	0	0	0	0
521	UBL4A	underrepr				1822	543	1	0	0	0	0	0	0	0	0	0	0	0	1	0
522	NR1H3	underrepr				336	1401	0	0	0	0	0	0	0	1	0	0	0	0	0	0
523	CACYBP	underrepr				1636	687	1	0	0	0	0	0	0	0	0	0	1	0	0	0
524	MPP7	underrepr				3397	1731	1	1	0	0	0	0	1	0	0	1	0	0	1	1
525	MEPCE	underrepr				572	2070	0	0	0	0	0	0	0	0	0	0	1	1	1	0
526	MRPL47	underrepr				587	753	0	0	0	0	0	0	0	0	0	0	0	0	0	1
527	TPT1	underrepr	underrepr			4005	594	0	0	0	0	1	0	1	0	0	0	1	0	3	1
528	ZDHHC21	underrepr				7895	798	4	0	0	0	1	0	3	0	0	0	0	0	4	0
529	RPL13	underrepr				3786	636	0	0	0	0	1	0	3	0	1	0	1	0	0	0
530	C1orf131	underrepr				1704	882	0	0	0	0	0	0	1	1	1	1	1	0	1	1
531	SSU72	underrepr				3687	585	1	0	1	0	0	0	1	0	4	0	1	0	0	0
532	WTAP	underrepr				1042	1191	0	0	0	0	0	1	0	0	1	0	0	0	0	0
533	SAP30L	underrepr				5026	552	1	0	0	0	1	0	0	0	0	0	2	2	0	0
534	H2AFZ	underrepr				374	387	2	0	0	0	0	1	0	0	0	0	1	0	0	0
535	PCP4	underrepr				524	189	0	0	0	0	0	0	0	0	0	0	0	0	0	0
536	PRPF18	underrepr				528	1029	0	1	0	0	0	1	0	0	0	0	0	1	0	1
537	SRP19	underrepr				2251	435	0	0	0	0	0	0	1	0	1	0	2	0	0	0
538	HEXIM2	underrepr				231	861	0	0	0	0	0	0	0	0	0	0	0	0	0	0
539	COPS8	underrepr				2724	630	0	0	0	0	0	0	0	0	1	0	0	1	0	0
540	MRPL36	underrepr				238	312	0	0	0	0	0	0	0	0	0	0	0	0	0	0
541	C7orf55	underrepr				615	342	0	0	0	0	0	0	0	0	0	0	0	0	0	0
542	ORC4	underrepr				5113	1311	1	0	1	0	1	0	3	0	0	0	1	0	1	0
543	MAGIX	underrepr				2084	1005	0	0	0	0	1	0	2	0	0	0	0	0	0	0
544	MECP2	underrepr				8794	1530	4	0	0	0	1	0	1	0	1	3	3	0	1	0
545	C11orf73	underrepr	underrepr			932	594	0	0	0	0	0	0	1	1	0	0	0	0	0	0
546	EID2	underrepr				1119	711	0	0	0	0	0	0	0	0	0	0	0	0	0	0
547	MRPL27	underrepr	underrepr			2119	447	0	0	0	0	0	0	0	0	1	0	0	0	1	0
548	IMPA2	underrepr				1163	867	0	0	0	0	0	0	0	0	2	0	0	0	0	0
549	ITGB1BP1	underrepr				3359	603	0	0	1	0	0	0	0	0	1	0	0	0	0	0
550	HIST1H4I	underrepr				261	312	0	0	0	0	0	0	0	0	0	0	0	0	0	0
551	LSM10	underrepr				328	372	0	0	0	0	0	0	0	0	1	1	0	0	0	0
552	TMEM79	underrepr				845	1185	0	0	0	0	0	0	1	0	0	1	0	0	0	0
553	GAPDH	underrepr				204	1008	0	0	0	0	0	0	0	0	0	0	0	0	0	0
554	DPP7	underrepr				677	1479	0	0	0	0	0	0	0	1	0	0	0	0	1	1
555	LSM3	underrepr				3003	309	0	0	1	0	0	0	1	0	1	0	0	1	0	1
556	AIMP1	underrepr			enriched	1534	1011	0	0	0	0	0	0	0	0	0	0	0	0	1	1
557	ING1	underrepr				3407	1269	0	0	0	0	0	0	0	0	2	1	1	0	0	0
558	ADRM1	underrepr				101	1224	0	0	0	0	0	0	0	0	0	1	0	1	0	0
559	SEC22C	underrepr	underrepr			5279	912	2	1	2	0	1	0	3	1	2	0	4	0	0	0
560	HIST1H4J	underrepr				44	312	0	0	0	0	0	0	0	0	0	0	0	0	0	0
561	CNOT7	underrepr	underrepr			5756	858	1	0	0	0	1	1	1	0	1	0	1	1	0	1
562	C12orf65	underrepr				928	501	0	0	0	0	0	0	0	0	1	0	0	0	0	0
563	MFF	underrepr				719	1029	1	0	0	0	0	0	0	1	0	0	1	1	0	0
564	PRMT1	underrepr				493	1116	0	0	0	0	0	0	0	0	0	0	0	0	0	0
565	STOM	underrepr				2125	867	0	0	0	0	0	0	0	1	0	0	2	0	0	1
566	DNLZ	underrepr				2575	537	0	0	0	0	0	0	2	0	4	0	0	0	0	0
567	PYCRL	underrepr				1787	861	0	0	0	0	0	0	0	1	1	0	0	0	0	0
568	LTB4R2	underrepr				312	1170	1	0	0	0	0	0	0	6	0	1	0	0	0	0
569	KDELR3	underrepr				911	663	0	0	0	0	0	0	0	1	0	1	0	1	0	0
570	GOSR2	underrepr				1559	642	1	0	0	0	0	0	0	0	0	0	1	0	0	0
571	STARD10	underrepr				177	1080	0	0	0	0	0	1	0	0	0	0	0	0	0	0
572	GOLGA5	underrepr				517	2196	0	0	0	0	0	0	0	1	0	0	0	1	0	1
573	ZNHIT1	underrepr				232	465	0	0	0	0	0	0	0	0	0	0	0	0	0	0
574	RPL22L1	underrepr				1505	429	0	0	0	0	1	0	0	0	2	0	1	0	1	0
575	UFM1	underrepr	underrepr			2841	312	1	1	0	0	1	0	0	0	0	0	0	0	3	0
576	SPATA24	underrepr				113	881	0	0	0	0	0	0	0	0	0	0	0	0	0	0
577	THAP4	underrepr				276	1734	0	0	0	0	0	0	0	0	0	0	0	0	0	0
578	ZNF438	underrepr				353	2487	0	0	0	0	0	0	0	0	0	1	0	3	0	0
579	ARL6IP4	underrepr				438	1266	0	0	0	0	0	0	0	0	0	0	0	0	0	0
580	TIPIN	underrepr				1179	906	0	0	0	0	0	0	1	0	0	1	0	0	0	0
581	BCL2L1	underrepr				1497	702	0	0	0	0	1	0	0	0	0	0	0	0	0	0
582	TRMT5	underrepr				3658	1530	0	1	2	0	0	0	1	0	1	0	1	0	3	0
583	PLIN3	underrepr				851	1305	0	0	0	0	0	0	0	0	3	0	0	0	0	1
584	CAPNS2	underrepr	underrepr			184	747	0	0	0	0	0	0	0	0	0	0	0	0	0	0
585	COX6C	underrepr				444	228	1	0	2	0	0	0	0	0	0	0	0	0	0	0
586	PSMA7	underrepr				348	747	0	0	0	0	0	0	0	0	0	0	0	0	0	0
587	PAOX	underrepr				1096	1536	1	0	0	0	0	1	0	0	0	0	1	1	0	0
588	DNAJC4	underrepr				346	750	0	0	0	0	0	0	0	0	0	0	0	0	0	0
589	AP1G2	underrepr				488	2358	0	0	0	0	0	0	0	0	1	1	0	0	0	0
590	GPAA1	underrepr				433	1866	0	0	0	0	0	0	1	2	0	0	0	0	0	0
591	MIF	underrepr				120	348	0	0	0	0	0	0	0	0	0	0	0	0	0	0
592	TTC39C	underrepr	underrepr			3036	1752	0	0	0	0	1	0	0	2	2	0	2	0	1	0
593	MRPS16	underrepr				2009	414	0	0	0	0	0	0	0	0	2	0	2	0	0	0
594	PAFAH1B3	underrepr				45	696	0	0	0	0	0	0	0	0	0	1	0	0	0	0
595	SEH1L	underrepr				2284	1266	1	0	0	1	0	0	3	0	0	0	2	0	1	1
596	C19orf43	underrepr	underrepr			586	531	0	0	0	0	0	0	0	0	0	0	0	0	0	0
597	PCYT2	underrepr		enriched		3868	1224	0	0	0	0	0	1	1	2	0	0	0	1	0	0
598	ZFP91	underrepr				3336	1713	1	0	0	0	0	0	0	0	0	1	0	1	0	1
599	P4HB	underrepr	enriched			2193	1527	0	0	0	0	0	0	0	0	1	1	1	1	0	0
600	MAD2L1	underrepr				4510	618	1	0	0	0	1	0	0	0	2	0	1	0	1	0
601	ERBB3	underrepr				1663	4029	0	1	0	1	0	0	0	2	1	0	1	0	0	0
602	TSPAN17	underrepr				2094	999	0	0	0	0	0	0	0	0	3	1	0	0	1	0
603	RGS10	underrepr				285	546	0	0	1	0	0	0	0	0	0	0	0	0	0	1
604	TAF7	underrepr	enriched		enriched	507	1050	0	0	0	0	0	0	1	0	0	0	0	1	0	0
605	BUD13	underrepr				592	1860	0	0	0	0	0	0	0	0	0	0	0	0	0	0
606	SLBP	underrepr				797	834	0	0	0	0	0	0	0	0	0	0	0	0	0	0
607	RPL29	underrepr	underrepr			664	480	0	0	0	0	0	0	0	0	1	0	0	0	0	0
608	RNF32	underrepr				1464	1089	1	0	0	0	0	0	0	1	1	0	0	0	0	0
609	NRL	underrepr				1129	714	0	0	1	0	0	0	0	0	0	0	0	0	0	0
610	CLDN7	underrepr				583	636	0	0	0	0	0	0	0	0	0	0	0	0	0	0
611	SAA1	underrepr				122	369	0	0	0	0	0	0	0	0	0	0	0	0	0	0
612	GLTSCR2	underrepr				53	1437	0	0	0	0	0	0	0	0	0	0	0	0	0	0
613	C21orf59	underrepr				1422	873	0	2	0	0	0	0	0	0	0	0	0	0	0	0
614	C16orf13	underrepr				235	618	0	0	0	0	0	0	0	0	0	0	0	0	0	0
615	EBAG9	underrepr				1437	777	0	0	0	0	0	1	0	0	0	0	0	0	1	0
616	MRPL16	underrepr				212	756	0	0	0	0	0	0	0	0	0	1	0	1	0	0
617	XBP1	underrepr				991	1131	0	0	0	0	0	0	0	0	0	1	0	0	0	0
618	PTK6	underrepr				1940	1356	0	0	0	0	1	1	0	0	0	1	0	0	0	0
619	SNRPG	underrepr	underrepr			272	291	0	0	0	0	0	0	0	0	0	0	0	0	1	0
620	ACAT2	underrepr				226	1194	0	0	0	0	0	0	0	0	0	0	0	0	1	0
621	MAGT1	underrepr				2856	1104	0	0	0	0	0	1	0	1	1	0	2	0	0	2
622	EDF1	underrepr				381	447	0	0	0	0	0	0	0	0	1	0	0	0	0	0
623	SPAG4	underrepr				27	1314	0	0	0	0	0	0	0	0	0	2	0	0	0	0
624	ELP3	underrepr				1845	1644	0	0	0	0	0	0	1	1	1	1	1	1	0	0
625	LZIC	underrepr				1460	573	1	0	0	0	0	0	0	0	0	0	0	0	1	0
626	ATP6V0B	underrepr				802	786	0	0	0	0	0	0	2	0	0	1	0	0	0	0
627	LYAR	underrepr				188	1140	0	0	0	0	0	0	0	0	0	0	0	1	0	0
628	MYO19	underrepr	enriched		enriched	2882	2913	0	0	0	1	0	2	3	3	3	1	1	0	0	0
629	BET1L	underrepr	underrepr			2546	459	0	0	0	0	0	0	2	0	2	0	1	1	0	0
630	TTC16	underrepr				195	2622	0	0	0	0	0	1	0	5	0	2	0	0	0	0
631	COL11A2	underrepr				997	5211	0	1	0	0	0	1	0	1	1	2	1	1	1	1
632	IQCD	underrepr				259	1350	0	0	0	0	0	0	0	1	0	0	0	0	0	0
633	TRAPPC2P1	underrepr	underrepr			97	423	0	0	0	0	0	0	0	1	0	0	0	0	0	0
634	ASB6	underrepr				3186	1266	0	1	1	0	0	0	1	1	3	0	0	0	0	1
635	MRPL33	underrepr				278	210	0	0	0	0	0	0	0	0	0	0	1	0	0	0
636	ZNRD1	underrepr				212	381	0	0	0	0	0	0	0	0	0	0	0	0	0	0
637	HES6	underrepr				822	675	0	0	0	0	0	0	0	1	0	0	0	0	1	0
638	TMX4	underrepr				4903	1050	1	0	1	0	2	0	0	0	1	0	2	0	0	0
639	TMEM106B	underrepr				11392	825	0	0	1	0	1	0	0	0	3	0	0	1	0	0
640	CRELD2	underrepr				233	1209	0	0	0	0	0	0	0	3	0	0	0	0	0	0
641	TSTA3	underrepr				567	966	0	0	0	0	0	0	0	0	0	0	0	0	0	0
642	C11orf58	underrepr				1119	552	0	0	0	0	0	0	0	0	0	0	1	0	0	0
643	L2HGDH	underrepr			enriched	4624	1392	1	0	0	0	1	0	1	1	0	0	0	0	0	0
644	PSMD9	underrepr				1986	672	1	0	0	0	0	0	1	0	1	0	0	2	0	1
645	CHMP4A	underrepr				503	798	0	0	0	0	0	0	0	0	0	0	0	0	0	0
646	SKAP1	underrepr				1220	1080	0	0	1	0	0	0	0	0	0	0	0	0	0	0
647	LLGL2	underrepr				2108	3063	0	0	0	0	0	0	1	1	0	0	0	0	0	0
648	ALKBH5	underrepr				1558	1185	1	0	0	0	0	0	0	2	0	0	0	0	0	0
649	SRSF3	underrepr				3611	495	0	0	1	0	0	0	0	0	0	0	1	0	0	0
650	EIF3G	underrepr				421	963	0	0	0	0	0	0	0	0	0	0	0	0	0	0
651	GAD1	underrepr	underrepr			1888	1785	0	1	0	0	0	0	0	0	1	0	0	1	0	1
652	WDR12	underrepr				6078	1272	0	0	0	0	0	0	1	0	4	0	0	0	0	0
653	RILPL1	underrepr				2484	1212	1	0	0	0	0	0	0	0	3	0	0	0	0	0
654	TRIM13	underrepr				5287	1233	1	0	1	0	2	0	0	0	1	0	1	0	1	0
655	TECR	underrepr				920	927	0	0	0	0	0	0	0	0	0	0	0	0	0	0
656	AGR2	underrepr				1097	567	0	0	0	0	0	0	0	0	1	0	0	0	0	0
657	PTGES3	underrepr				1136	495	1	0	0	0	0	0	0	0	0	0	0	0	0	0
658	C19orf73	underrepr				236	390	0	0	0	0	0	0	0	0	0	0	0	0	0	0
659	MGAT1	underrepr				1093	1338	0	0	0	0	1	0	0	1	0	1	0	0	0	0
660	ELOF1	underrepr				1751	363	0	0	0	0	0	0	0	0	0	0	0	0	2	1
661	NDUFAF2	underrepr				354	510	0	0	0	0	0	0	0	0	0	0	0	0	0	0
662	GNG12	underrepr				3985	219	2	0	1	0	0	0	1	0	0	0	1	1	1	0
663	DUT	underrepr				1295	759	0	0	1	0	0	0	0	0	1	1	0	0	0	0
664	ATP5J	underrepr				160	360	0	0	0	0	0	0	0	0	0	0	0	0	0	0
665	TBCA	underrepr				1881	396	0	0	0	0	0	0	0	0	0	0	0	0	2	0
666	MBLAC2		enriched			2964	840	0	0	1	0	0	0	0	0	0	0	1	0	2	0
667	CEP55		enriched			939	1395	0	0	0	0	0	0	1	0	0	0	0	0	0	0
668	PHRF1		enriched		enriched	565	4950	0	1	0	0	0	0	0	0	0	0	0	0	0	0
669	CCAR1		enriched			2126	3453	0	0	0	0	0	0	0	0	0	0	0	0	0	0
670	ERC1		enriched			5703	3363	1	1	0	0	1	1	0	0	1	0	2	0	0	1
671	ZNF100		enriched			3917	1701	2	1	1	0	0	0	0	0	1	0	2	0	3	11
672	RFX7		enriched			6062	4092	5	3	0	1	1	1	1	1	1	0	0	2	1	1
673	ZNF398		enriched		enriched	3001	1929	1	0	0	0	0	0	0	0	1	0	0	1	1	0
674	VCPIP1		enriched			6014	3669	0	0	0	0	1	0	0	3	4	1	1	1	3	0
675	ARHGEF10		enriched			1378	4110	1	0	0	0	0	1	0	1	0	1	0	1	2	1
676	GFOD1		enriched			6913	1173	4	0	1	0	1	0	0	1	1	1	2	0	2	0
677	INTS1		enriched		enriched	300	6573	0	0	0	0	0	1	0	12	0	2	0	0	0	0
678	TRIM24		enriched		enriched	5042	3153	0	1	1	0	0	1	0	0	1	0	0	3	3	0
679	ZFP62		enriched		enriched	1177	2703	0	0	0	0	0	0	0	0	0	1	0	0	1	12
680	ZNF107		enriched			2926	2559	0	0	0	0	0	0	0	0	0	0	0	0	6	20
681	CDK5RAP2		enriched			4546	5682	0	0	0	0	1	1	0	1	2	2	1	1	0	0
682	ANKRD17		enriched			2855	7812	1	1	0	0	0	0	1	8	1	0	1	3	1	4
683	SLTM		enriched			2798	3105	0	0	0	0	0	0	0	0	0	0	1	2	0	1
684	ZFYVE26		enriched			6001	7620	0	0	0	0	3	3	3	3	1	2	1	1	1	1
685	TOP2B		enriched		enriched	1836	4881	0	0	0	0	0	0	1	2	1	1	0	1	1	1
686	ZNF782		enriched			1451	2100	0	0	0	0	0	0	0	0	0	0	0	0	1	5
687	PRPF40A		enriched		enriched	4713	2793	1	0	1	0	0	1	0	0	1	2	3	0	2	0
688	RAD50		enriched			3980	3939	0	1	0	1	1	0	2	0	1	1	0	0	0	1
689	ZNF254		enriched	enriched	enriched	1981	1980	0	1	0	0	0	0	0	0	0	0	0	0	3	12
690	KIAA0922		enriched			272	4833	1	2	0	0	0	3	0	2	0	0	0	0	0	2
691	RIPK1		enriched			1848	2016	1	1	0	0	0	0	0	1	1	0	1	0	0	0
692	HTATSF1		enriched		enriched	333	2268	1	1	0	0	0	0	0	0	0	0	0	0	0	0
693	TMEM131		enriched			759	5652	0	1	0	0	0	0	0	0	0	1	0	3	0	2
694	EXOC6		enriched			2203	2415	0	1	0	0	1	0	0	1	0	2	1	0	0	0
695	BRF1		enriched		enriched	1265	2034	0	0	0	0	0	0	0	0	0	1	0	1	0	0
696	SIX4		enriched			3879	2346	1	0	0	0	0	0	1	0	1	1	0	3	3	0
697	SH3D19		enriched			1812	2373	0	2	0	0	0	0	0	2	0	0	0	1	0	1
698	SENP1		enriched			4097	1935	0	0	0	0	0	0	1	1	0	0	1	0	1	0
699	ASPM		enriched			196	10434	0	1	0	0	0	0	0	4	0	1	0	1	0	3
700	THAP10		enriched			1112	774	0	0	0	0	0	0	0	0	0	0	0	1	0	0
701	RNF38		enriched			3356	1548	1	0	1	0	1	0	1	1	0	0	2	0	2	0
702	C2orf69		enriched			2387	1158	2	0	0	0	0	0	1	2	0	0	0	1	4	0
703	TFPI		enriched			2706	915	0	0	0	0	0	0	0	1	1	0	1	1	2	1
704	FANCA		enriched			1052	4368	0	0	0	0	0	0	1	4	0	1	0	1	1	0
705	RBM41		enriched			2329	1242	0	1	1	0	1	0	0	0	1	0	0	0	1	0
706	ZNF131		enriched		enriched	1616	1872	0	0	0	0	0	0	1	1	0	0	1	1	0	1
707	ZFP41		enriched			3831	597	1	0	0	0	0	0	0	0	2	0	4	0	0	0
708	SAP130		enriched		enriched	789	3252	0	0	0	0	0	0	0	5	1	1	0	0	0	0
709	PUM1		enriched		enriched	1705	3675	0	0	0	1	0	0	0	2	0	0	0	0	0	1
710	TDP1		enriched			1625	1827	0	0	0	0	0	2	0	2	1	0	1	1	0	0
711	ZNF92		enriched	enriched		1260	1761	0	1	0	0	0	0	0	0	0	0	0	0	2	15
712	NKRF		enriched			1918	2118	0	0	0	0	0	0	0	0	0	1	1	1	0	0
713	PLK4		enriched			654	2913	0	0	0	0	0	1	0	1	0	0	0	0	0	1
714	ZBTB11		enriched			2277	3162	0	0	0	1	0	0	0	0	0	2	0	0	1	2
715	ALMS1		enriched			2122	12507	0	2	1	1	0	1	3	5	0	1	1	4	2	5
716	MED26		enriched		enriched	1165	1803	0	0	0	0	0	0	0	0	1	1	0	0	0	0
717	WDR26		enriched			4692	1986	1	0	1	0	1	0	0	1	0	1	0	1	1	0
718	TAB2		enriched		enriched	2478	2082	2	0	0	0	1	1	0	0	1	0	2	1	1	0
719	PPRC1		enriched		enriched	302	4995	1	0	0	0	0	0	1	1	0	2	0	0	0	0
720	SIN3B		enriched		enriched	1626	3489	0	0	0	0	0	1	0	1	0	0	0	1	0	2
721	HINT3		enriched			2568	549	0	0	0	0	0	0	0	0	0	0	2	2	1	1
722	USP48		enriched			1119	3144	0	0	0	0	0	0	0	0	0	2	0	2	0	1
723	NFATC1		enriched			2373	2832	1	0	0	0	2	0	0	0	1	2	1	0	0	0
724	MLLT1		enriched		enriched	2663	1680	0	0	0	0	0	0	1	0	0	0	0	0	0	1
725	SLC25A37		enriched			3608	1017	1	0	0	0	0	0	2	0	0	0	0	0	1	0
726	TJP1		enriched			2228	5307	1	0	0	0	0	0	0	0	0	1	0	1	1	0
727	SP3		enriched			3482	2346	0	1	1	0	1	0	0	1	0	0	0	0	3	0
728	CHML		enriched			4943	1971	1	1	0	0	0	0	0	0	0	0	1	0	2	0
729	ZNF37A		enriched			6707	1686	0	0	0	0	1	0	0	0	0	0	0	0	1	0
730	ZNF14		enriched			881	1929	0	0	0	0	0	0	0	0	0	0	0	1	0	0
731	HIF1A		enriched		enriched	1319	2553	0	0	0	0	0	0	0	0	0	2	0	0	0	2
732	STK39		enriched			1476	1638	0	1	0	0	0	0	0	1	0	0	1	0	0	0
733	POGZ		enriched		enriched	2078	4233	0	0	0	0	1	0	0	0	2	3	0	4	1	1
734	BTBD7		enriched			6743	3399	1	1	1	0	0	0	3	3	1	0	0	0	2	0
735	ZHX1		enriched			1873	2622	1	0	0	0	0	1	1	1	0	0	1	0	1	1
736	FAM84B		enriched			4015	933	1	0	0	0	2	0	1	0	0	0	1	0	0	0
737	AP1B1		enriched		enriched	1139	2850	0	0	0	0	0	0	0	0	1	0	0	2	0	0
738	ENOX2		enriched			1945	1833	0	0	0	0	1	0	0	0	0	0	1	0	0	0
739	TBCD		enriched			1174	3693	0	0	0	0	2	0	0	0	0	0	0	1	0	0
740	ZFYVE16		enriched			1973	4620	0	1	1	0	1	1	0	0	0	0	0	0	0	0
741	HPS3		enriched			1510	3015	0	2	0	0	0	1	0	1	0	1	0	1	1	1
742	LARP7		enriched			1767	1770	0	0	0	0	1	1	0	0	0	0	0	0	0	0
743	LRRN2		enriched			681	2142	0	0	0	0	0	0	0	0	0	1	0	1	0	0
744	CIAO1		enriched			294	1020	1	1	0	0	1	0	0	1	0	0	0	0	0	0
745	BACH1		enriched			3315	2211	0	1	1	0	2	0	0	1	1	0	0	0	1	2
746	ZNF571		enriched			2164	1830	1	0	0	0	0	0	0	0	1	0	0	1	2	1
747	CCDC121		enriched			1324	1323	0	0	1	0	0	0	0	0	0	0	0	0	0	0
748	SLC35E2B		enriched			4304	1218	1	0	0	0	1	1	1	2	1	0	0	0	1	0
749	RALBP1		enriched		enriched	2179	1968	1	0	0	0	0	0	1	0	0	1	0	0	0	0
750	NFXL1		enriched			1637	2736	0	0	0	0	0	0	0	0	1	1	0	2	1	2
751	GIT2		enriched			3186	2280	2	0	0	0	0	1	0	1	0	0	1	0	2	0
752	SOX4		enriched			2660	1425	0	0	0	0	0	0	0	0	0	0	0	0	0	0
753	MTDH		enriched		enriched	4100	1749	0	0	1	0	1	0	0	2	0	2	0	0	1	0
754	SIPA1L3		enriched			2132	5346	0	0	0	0	0	0	0	2	1	3	1	1	0	0
755	ING3		enriched			2372	1257	0	0	1	0	1	0	1	0	0	0	0	0	0	1
756	CREBBP		enriched	enriched		2664	7329	0	0	0	0	0	1	0	5	1	2	0	0	2	3
757	KTN1		enriched		enriched	532	4074	0	1	0	0	0	0	0	3	0	0	0	1	0	0
758	KIAA1731		enriched			89	7806	0	1	0	0	0	4	0	0	0	2	0	2	0	0
759	PHF2		enriched			1911	3291	0	0	0	0	0	0	0	0	1	0	0	2	0	0
760	PIK3C2A		enriched			3166	5061	1	0	0	1	0	0	1	1	0	1	0	1	2	0
761	MAP3K5		enriched			711	4125	0	0	0	0	0	2	0	1	0	1	0	2	1	1
762	CHD7		enriched			2095	8994	0	1	1	0	1	3	1	8	0	2	2	5	1	3
763	PELI1		enriched			2050	1257	0	0	1	0	0	0	0	0	0	0	1	0	0	2
764	YEATS2		enriched			2042	4269	0	0	0	0	0	0	2	2	1	2	1	2	0	0
765	CHSY1		enriched		enriched	1665	2409	1	0	0	0	0	0	0	2	0	1	0	0	1	0
766	ZNF614		enriched			2515	1758	0	0	0	0	1	0	0	0	1	0	2	2	0	2
767	SHROOM3		enriched			4076	5991	0	0	0	0	0	2	2	2	1	0	0	0	2	2
768	UTRN		enriched			2037	10302	1	2	1	0	1	1	1	2	0	1	0	1	0	4
769	IARS		enriched			600	3789	0	1	0	0	0	1	1	0	0	0	0	0	0	3
770	RSPRY1		enriched		enriched	1500	1731	1	1	0	0	1	0	0	0	0	1	0	0	1	1
771	PLEKHG3		enriched		enriched	6544	3660	1	0	0	0	1	1	0	2	4	2	0	0	0	0
772	TRIP12		enriched		enriched	3716	6123	0	0	0	0	1	1	0	0	0	1	0	2	3	1
773	ZNF845		enriched			1281	2913	0	0	0	0	0	0	0	0	0	0	0	0	1	11
774	COPS2		enriched			5222	1353	0	0	1	0	0	0	1	0	1	0	0	0	2	0
775	FOXN3		enriched			6242	1473	3	1	1	0	1	0	0	0	0	2	1	0	1	0
776	CYTH1		enriched		enriched	2043	1197	1	0	0	0	0	0	0	0	0	0	1	0	0	0
777	PAPD7		enriched			2103	1629	0	1	1	0	0	0	0	0	0	1	1	0	2	0
778	NCOA7		enriched			3259	2829	0	0	0	0	0	1	0	0	1	2	2	0	1	1
779	MSH2		enriched			1851	2805	0	0	1	0	0	0	0	0	0	0	0	0	0	0
780	PURA		enriched			10469	969	3	0	4	0	1	0	3	0	1	0	4	0	5	0
781	BAZ1A		enriched			777	4671	0	0	0	0	0	2	0	1	0	0	0	2	0	1
782	WIZ		enriched		enriched	3096	2907	0	0	0	0	0	0	0	0	2	1	0	0	1	0
783	ETAA1		enriched			507	2781	0	1	0	0	0	0	0	0	0	0	0	0	0	0
784	CGNL1		enriched			3237	3909	1	0	0	0	1	2	2	0	1	0	0	1	2	0
785	NIN		enriched			4139	6402	1	0	0	2	1	0	1	1	0	2	1	1	2	1
786	RAPGEF2		enriched			2030	4500	1	1	0	0	0	1	1	2	1	1	1	2	2	0
787	TMEM123		enriched			2535	627	1	0	0	0	0	0	0	1	0	0	1	1	0	0
788	MDC1		enriched			658	6270	0	0	0	0	1	2	0	1	0	13	0	3	0	1
789	MBD4		enriched			557	1743	0	0	0	0	0	0	0	0	1	0	0	0	0	0
790	CDK17		enriched			1981	1572	1	1	0	0	0	0	1	0	2	0	0	0	1	0
791	CELSR3		enriched			1736	9939	0	0	0	0	0	2	0	7	0	4	0	2	0	2
792	HMMR		enriched			781	2178	0	0	0	0	0	0	0	1	0	0	0	0	1	1
793	PSD3		enriched			8442	3147	1	2	0	0	1	0	0	1	1	0	1	0	2	0
794	ZSCAN20		enriched			1031	3132	0	0	0	0	0	0	0	0	1	1	1	0	0	0
795	PTPN4		enriched			6748	2781	1	0	4	0	1	2	5	0	0	1	0	0	2	1
796	SNTB2		enriched			8128	1623	1	0	2	0	0	0	2	5	2	1	1	0	3	0
797	GPBP1		enriched		enriched	1927	1482	1	0	0	0	0	0	1	1	0	0	0	0	1	1
798	ZRANB1		enriched			3197	2127	1	0	1	0	0	0	2	0	0	0	1	0	0	0
799	MIA3		enriched			2393	5724	0	0	1	1	0	1	1	1	2	1	2	0	1	0
800	ZBED5		enriched		enriched	160	2082	0	0	0	1	0	0	0	2	0	0	0	0	0	1
801	YWHAB		enriched		enriched	2094	741	0	0	0	0	0	0	0	0	0	0	3	0	0	0
802	KIF18A		enriched			580	2697	0	0	0	0	0	0	0	1	0	0	0	0	0	1
803	TUBA1C		enriched			1509	1560	1	1	0	0	0	0	0	0	1	1	0	0	1	1
804	DICER1		enriched		enriched	4270	5769	3	1	1	0	2	5	2	3	0	0	0	3	2	2
805	LIMCH1		enriched			2859	4404	2	2	0	0	0	1	0	1	0	1	0	1	0	2
806	BRD4		enriched			2858	4089	2	0	0	0	0	0	0	1	0	0	0	3	0	1
807	NCOA6		enriched			548	6192	0	0	0	0	0	2	0	0	0	0	0	3	1	1
808	TRIOBP		enriched			6849	7098	0	0	0	0	0	0	1	1	4	4	0	0	0	0
809	PHF3		enriched			6810	6120	0	0	0	0	0	0	3	3	1	1	1	1	1	1
810	ZNF567		enriched	enriched		659	1944	0	0	0	0	0	2	0	0	0	0	0	2	0	0
811	ARID3A		enriched	enriched		3869	1782	0	0	0	0	3	1	0	0	2	0	1	2	0	0
812	PPP1R12A		enriched			2366	3093	1	1	0	0	0	2	0	1	0	0	1	0	3	0
813	EIF3A		enriched		enriched	2369	4149	0	1	0	0	0	0	1	1	0	0	0	0	1	0
814	BRCA1		enriched			5375	5655	0	0	0	0	0	0	1	1	1	1	1	1	1	1
815	FNDC3A		enriched			3743	3597	0	1	1	1	2	0	1	0	0	0	2	2	1	1
816	KIAA2018		enriched			6559	6738	2	1	0	0	0	1	0	1	3	1	5	1	3	0
817	FAM193A		enriched			1933	3798	0	0	0	0	0	0	0	1	1	1	0	0	0	0
818	KIF5B		enriched		enriched	2527	2892	0	0	0	0	0	0	2	1	0	0	0	1	0	0
819	VEZT		enriched			2672	2340	1	1	0	0	1	1	2	2	0	0	0	0	3	3
820	PKP2		enriched			1679	2646	1	1	0	0	0	0	0	0	0	0	1	0	1	0
821	HSPA1B		enriched			383	1929	0	0	0	0	0	0	2	2	0	0	0	0	0	0
822	PAIP1		enriched			1109	1440	0	0	0	0	0	0	0	0	0	0	0	1	0	0
823	MAP7D3		enriched			1826	2631	1	1	0	0	0	0	1	0	2	1	0	0	0	1
824	BAZ2B		enriched			1286	6507	1	0	0	0	0	0	0	1	0	0	1	4	1	2
825	PTPRS		enriched		enriched	1266	5847	0	0	0	0	0	0	0	0	0	3	0	0	0	0
826	HGS		enriched		enriched	501	2334	0	0	0	0	0	0	0	0	0	2	1	2	0	0
827	NEK4		enriched			3328	2526	1	1	0	0	1	0	0	0	4	0	1	3	0	0
828	NDST1		enriched		enriched	4879	2649	0	0	1	0	0	0	1	2	3	1	1	0	1	1
829	SLC22A23		enriched			4093	2085	0	0	1	0	1	0	2	6	2	0	1	1	1	1
830	ZDHHC3		enriched			2638	1002	3	1	0	0	0	0	1	0	1	0	1	0	0	0
831	EDC4		enriched		enriched	355	4206	0	1	0	0	0	1	0	0	0	3	0	0	0	0
832	YTHDF2		enriched	enriched	enriched	823	1740	1	2	0	0	0	0	0	1	0	0	0	0	0	0
833	SEC24C		enriched			1457	3285	0	0	0	0	1	0	0	0	0	1	0	2	0	1
834	MYO9B		enriched			1499	6474	0	0	0	0	0	1	0	4	0	0	0	0	0	0
835	MIDN		enriched	enriched	enriched	1868	1407	0	0	0	0	1	1	0	0	1	0	1	0	1	0
836	ZFAT		enriched			4404	3732	0	0	1	1	0	0	1	1	0	0	0	0	0	0
837	BRCC3		enriched		enriched	2437	954	1	0	2	0	2	1	0	0	0	0	0	0	1	0
838	TULP3		enriched			1696	1506	0	0	0	0	0	0	0	0	0	1	0	1	2	0
839	GCN1L1		enriched		enriched	646	8016	0	1	0	0	0	0	0	3	0	2	0	3	0	1
840	FRMD4B		enriched			1871	3105	0	1	0	1	1	1	0	1	0	1	0	2	1	0
841	POP1		enriched		enriched	1563	3075	1	0	0	0	1	0	0	0	0	1	1	0	1	1
842	CDC27		enriched			3232	2493	1	0	0	0	0	0	2	1	0	1	1	0	1	1
843	SOCS5		enriched			2988	1611	3	1	1	0	0	1	1	0	0	0	0	0	0	0
844	ZNF33A		enriched			3503	2490	1	0	0	0	0	0	0	0	1	0	0	1	2	1
845	FANCM		enriched			882	6147	1	0	2	0	0	1	0	0	0	1	1	3	0	0
846	SART1		enriched			798	2403	0	0	0	0	0	1	0	0	0	0	0	0	0	0
847	ZNF613		enriched			886	1854	1	0	0	0	0	0	0	0	0	1	1	1	0	2
848	ATG2B		enriched			4497	6237	1	4	0	0	0	1	0	1	0	5	1	1	2	1
849	PPIP5K2		enriched			11165	3837	2	0	1	0	1	1	1	0	3	0	2	1	3	0
850	DROSHA		enriched		enriched	935	4125	0	1	0	0	0	1	0	0	0	0	1	0	0	1
851	REEP5		enriched		enriched	2407	570	0	0	1	0	0	0	0	0	0	0	0	0	1	0
852	MUT		enriched			1368	2253	0	0	0	0	0	0	0	2	0	0	1	1	1	0
853	CENPJ		enriched			1564	4017	1	0	0	0	0	0	0	3	0	1	0	0	0	1
854	HSPH1		enriched		enriched	2795	2577	0	0	0	0	1	1	1	2	0	0	1	1	3	2
855	MSH6		enriched		enriched	3523	4083	1	1	0	0	1	1	0	0	0	0	0	0	1	1
856	UBAP2L		enriched			591	3264	0	0	0	0	0	2	0	1	0	1	0	0	0	1
857	KANK1		enriched			1416	4059	1	0	0	0	0	0	1	1	2	0	0	2	0	2
858	SPAG5		enriched		enriched	626	3582	0	0	0	0	0	0	0	1	0	1	0	1	0	0
859	ATP11C		enriched			2646	3399	2	2	0	0	0	0	0	1	0	0	2	0	3	1
860	CENPF		enriched		enriched	794	9345	0	1	0	0	0	0	0	0	0	1	0	2	0	4
861	MCM3AP		enriched			142	5943	0	3	0	0	0	2	0	6	0	2	0	3	1	0
862	MICAL3		enriched			4491	6009	1	0	0	1	1	0	2	1	1	1	1	0	0	1
863	PLCG2		enriched			4695	3798	1	1	1	0	2	0	3	1	0	2	2	0	1	0
864	RPS6KA2		enriched			3398	2277	0	0	0	0	0	1	0	0	0	0	2	0	0	1
865	NFE2L3		enriched	enriched		1342	2085	0	0	0	0	0	0	0	1	1	0	0	0	1	1
866	ZNF143		enriched			911	1917	0	0	0	0	0	0	0	0	0	1	0	0	0	1
867	PDGFRA		enriched			2975	3270	4	0	0	0	0	0	0	0	1	2	1	1	0	0
868	ZNF318		enriched			1088	6840	0	3	0	1	1	1	0	5	0	2	0	3	0	1
869	UBQLN2		enriched			2120	1875	0	0	0	0	0	1	0	0	0	2	1	0	1	0
870	RRP1B		enriched			2696	2277	0	1	0	0	1	0	1	0	2	0	0	0	0	0
871	ANKRD23		enriched			1637	918	0	0	0	0	0	0	0	1	0	1	0	0	0	0
872	DOK3		enriched			1138	1491	0	0	0	0	1	0	0	0	0	2	0	0	0	0
873	SRPK2		enriched			1462	2100	0	0	0	0	0	0	0	1	0	1	1	0	1	0
874	TTC37		enriched			712	4695	0	3	0	0	0	1	0	0	0	0	0	1	0	0
875	SENP7		enriched			1738	3153	1	0	0	0	0	0	0	0	0	0	0	0	0	1
876	SMARCAD1		enriched			3357	3087	1	1	0	0	2	1	2	2	1	1	2	0	1	1
877	OSBPL5		enriched			1728	2640	0	0	0	0	0	0	1	3	1	0	1	0	0	0
878	MIB1		enriched			6291	3021	3	0	1	0	2	0	2	2	1	0	0	0	2	1
879	TSC1		enriched			4887	3495	2	1	1	1	1	2	3	1	1	1	1	0	1	0
880	ERBB2IP		enriched			4019	4260	0	0	0	0	0	0	1	1	0	0	0	0	2	2
881	FIGN		enriched			6941	2280	0	2	1	0	6	1	0	0	2	0	2	0	2	0
882	SUPT6H		enriched			1059	5181	2	0	0	0	0	0	1	0	0	0	0	2	0	1
883	POLD3		enriched			2291	1401	1	0	0	0	0	0	2	3	0	1	0	1	0	0
884	WHSC1L1		enriched			5944	4314	2	0	1	0	0	0	0	2	1	0	2	4	1	2
885	NUP107		enriched		enriched	3347	2778	0	1	0	0	1	1	1	0	0	0	0	0	1	1
886	ZNF226		enriched			5394	2412	1	0	0	0	2	0	0	0	0	0	2	0	9	9
887	REXO4		enriched			894	1269	0	0	0	0	0	0	2	0	0	0	0	1	1	0
888	PIKFYVE		enriched			3446	6297	2	0	2	0	0	0	1	0	0	2	1	2	2	0
889	NR3C1		enriched		enriched	3958	2337	1	2	0	0	0	0	0	0	0	0	1	1	0	1
890	POLR1A		enriched			7207	5163	1	1	0	1	0	0	3	2	1	1	1	3	1	1
891	SRRM2		enriched		enriched	545	8259	0	0	0	0	0	0	0	1	0	1	1	3	0	3
892	HSP90AA1		enriched		enriched	1553	2565	0	0	0	0	0	0	0	1	1	0	1	3	1	0
893	KIAA0895L		enriched			1386	1416	0	0	0	0	1	0	1	0	1	0	0	0	0	0
894	ZNF711		enriched			1534	2424	1	0	0	1	0	0	0	0	0	0	0	3	0	3
895	TFEB		enriched			621	1689	0	0	0	0	0	0	0	0	1	1	0	0	0	0
896	CDC5L		enriched		enriched	3715	2409	0	0	1	0	2	0	0	2	1	1	0	0	1	0
897	ARID2		enriched			3145	5508	0	0	0	0	0	1	0	1	1	0	1	2	0	0
898	ZXDB		enriched			3085	2412	0	0	0	1	0	0	0	2	1	1	2	1	0	0
899	SLC5A3		enriched			8905	2157	5	0	1	0	1	0	3	0	0	0	3	0	1	1
900	ANO6		enriched			3040	2796	2	0	0	0	0	0	1	0	0	0	2	1	0	0
901	PTPN13		enriched			620	7473	0	0	0	0	0	0	0	0	0	0	0	3	0	2
902	STK3		enriched			1432	1560	0	0	0	0	0	0	0	0	0	0	0	0	0	1
903	ABR		enriched		enriched	2562	2580	0	0	0	0	0	0	0	2	0	0	0	0	0	0
904	ANK1		enriched			2570	5694	0	0	0	0	0	1	1	8	0	1	1	2	0	1
905	SERTAD2		enriched			4306	945	1	0	1	0	0	1	0	0	0	0	1	0	0	0
906	NBPF11		enriched			2568	2598	1	0	0	0	0	0	0	0	0	0	0	0	0	0
907	MAP2K4		enriched		enriched	2570	1233	2	0	0	0	0	1	1	0	0	0	3	2	0	0
908	RARS2		enriched			35	1737	0	0	0	0	0	0	0	1	0	0	0	0	0	0
909	TRIM36		enriched			1741	2187	1	0	0	0	0	0	1	0	0	0	1	2	1	0
910	CLEC16A		enriched			3894	3162	1	0	0	0	0	0	1	0	3	1	0	1	1	0
911	SAV1		enriched			2095	1152	0	0	1	0	0	0	1	1	0	0	1	1	1	0
912	ANKRD49		enriched			2506	720	0	0	1	0	2	1	1	1	0	0	0	0	0	0
913	CENPE		enriched			416	8106	0	1	0	2	0	1	0	0	0	0	0	0	0	1
914	EHMT1		enriched			5430	3897	0	0	0	0	0	2	0	1	1	0	1	0	2	0
915	VPS18		enriched		enriched	634	2922	0	0	0	0	0	0	0	2	0	2	1	0	0	1
916	CEBPZ		enriched			208	3165	0	1	0	0	0	0	0	0	0	0	0	1	0	0
917	HIRA		enriched		enriched	742	3054	0	1	0	0	0	1	2	2	1	1	0	1	0	0
918	KLF3		enriched			3779	1038	1	0	1	0	0	0	0	0	0	0	4	1	3	0
919	ZMYM1		enriched			600	3429	2	2	0	0	0	1	0	1	0	0	0	1	0	1
920	GSG2		enriched			367	2397	0	1	0	0	0	0	0	0	0	0	0	0	1	0
921	CDK11A		enriched			1029	2352	0	0	0	0	0	0	2	2	1	1	0	0	0	0
922	TTF1		enriched			367	2718	0	0	0	0	0	0	0	0	1	0	0	0	1	0
923	FAM46A		enriched			3965	1572	0	0	2	0	0	0	0	0	1	0	0	1	1	0
924	AGAP3		enriched			851	2736	0	0	0	0	0	0	1	1	0	1	0	0	0	0
925	RUNDC1		enriched			1974	1842	1	0	1	0	0	0	0	0	1	0	1	1	0	1
926	ANKRD18A		enriched			1700	2979	1	0	0	0	1	0	0	0	0	0	1	0	1	1
927	SLC7A11		enriched			7859	1506	0	0	0	0	0	1	0	1	1	0	3	0	1	1
928	FOXJ3		enriched			3171	1869	2	2	0	0	0	0	0	0	1	0	1	1	1	0
929	COG1		enriched		enriched	1164	2943	0	0	0	0	0	1	1	0	0	0	0	0	0	0
930	GNAZ		enriched			1606	1068	0	0	0	0	0	0	0	0	0	0	1	0	0	0
931	LAMC1		enriched			2802	4830	1	1	0	2	0	0	2	0	1	1	0	6	0	1
932	TGFBRAP1		enriched			2992	2583	0	0	0	0	0	0	0	2	2	0	0	0	0	1
933	ZNF777		enriched		enriched	413	2496	0	1	0	0	0	0	0	1	0	1	0	0	0	0
934	ACSL3		enriched			2985	2163	2	0	0	0	0	0	1	1	0	0	1	1	0	0
935	NDUFA10		enriched			3746	1290	0	0	0	0	0	0	0	0	1	0	1	0	0	1
936	UBP1		enriched		enriched	1995	1623	0	0	0	0	0	0	1	0	0	0	0	0	0	1
937	JPH3		enriched			1496	2247	0	0	0	0	0	0	0	0	0	1	0	0	0	0
938	POLR1B		enriched			3848	3522	2	1	0	0	2	2	0	0	0	0	0	0	0	0
939	AIFM1		enriched			1965	1842	0	0	0	0	2	2	1	1	0	0	0	0	0	0
940	ZCCHC14		enriched			4034	2850	3	0	0	0	0	0	0	2	1	0	0	0	0	0
941	ZNF594		enriched			2297	2424	0	0	0	0	0	0	0	0	2	0	1	0	1	6
942	CBX6		enriched		enriched	4759	1239	0	0	0	0	0	0	3	0	2	1	1	0	1	0
943	C1orf186		enriched			507	519	0	0	0	0	0	0	0	0	0	1	0	0	0	0
944	MYO10		enriched			4778	6210	1	0	0	0	1	0	0	2	1	1	0	1	0	1
945	TNFAIP1		enriched		enriched	2409	951	0	0	0	0	0	1	2	1	1	0	0	0	1	0
946	SETD2		enriched			4075	7695	0	0	1	1	0	1	1	0	0	0	2	3	2	3
947	TET1		enriched		enriched	2668	6411	1	0	1	2	0	2	0	2	0	3	1	1	0	1
948	MYLIP		enriched	enriched	enriched	1497	1338	0	0	0	0	0	0	0	0	0	0	0	0	0	0
949	MARVELD1		enriched			2546	522	1	0	0	0	0	0	0	0	0	0	0	0	0	0
950	HIVEP2		enriched			1640	7341	0	1	0	0	0	4	0	1	0	6	1	3	2	2
951	PANK3		enriched			9076	1113	2	0	1	0	0	0	0	0	1	0	0	1	2	0
952	MKLN1		enriched			8908	2208	2	0	0	0	2	1	0	1	1	0	3	0	3	0
953	CAPZA1		enriched			1487	861	0	0	0	0	0	0	0	1	0	0	1	1	0	1
954	HSP90B1		enriched		enriched	322	2412	0	0	0	0	0	2	0	0	0	0	0	0	0	0
955	SUPT7L		enriched			2673	1245	0	0	0	0	0	0	1	0	1	0	0	1	1	1
956	GPATCH8		enriched			4547	4509	0	0	0	0	1	1	1	1	2	1	0	0	0	0
957	SPAG9		enriched			4098	3966	2	0	0	0	0	0	0	0	2	0	0	2	0	0
958	TRAF5		enriched			2244	1674	1	1	0	0	0	0	1	0	1	0	1	0	1	0
959	JMY		enriched			5613	2967	0	0	1	0	0	1	0	0	0	0	2	0	0	0
960	ALPK1		enriched			3339	3735	1	1	0	0	1	1	0	0	1	1	3	3	0	0
961	CEP250		enriched			7654	7329	1	0	1	0	2	0	4	3	4	2	1	1	2	0
962	TCEB3		enriched			2486	2397	1	1	0	0	0	1	1	0	1	1	1	1	1	0
963	KLHL20		enriched			1455	1830	0	2	0	0	0	1	0	0	0	0	0	1	0	0
964	MTHFR		enriched			4957	2094	0	0	0	0	1	1	3	0	5	1	0	0	0	1
965	CARD10		enriched			797	3099	0	0	0	0	0	0	1	1	2	1	0	1	0	0
966	MSTO1		enriched			2015	1713	1	1	0	0	0	0	2	2	0	0	1	0	1	1
967	NOL8		enriched		enriched	3711	3504	1	1	0	0	0	0	1	1	0	0	1	1	2	1
968	ZFR		enriched			1410	3225	2	0	0	1	0	0	0	7	0	1	0	1	1	0
969	CEP290		enriched			961	7446	1	1	0	0	1	0	0	1	0	0	0	0	0	1
970	DIAPH1		enriched		enriched	1835	3819	0	0	0	0	0	0	1	1	2	1	1	0	0	0
971	PSMD2		enriched		enriched	749	2727	0	1	0	0	0	0	1	3	0	2	0	0	0	0
972	ZNF260		enriched			3305	1239	1	0	0	0	0	2	0	0	2	0	1	0	2	1
973	GOLGA3		enriched		enriched	4196	4497	1	1	1	0	0	0	1	1	1	0	0	0	1	0
974	ADAMTS13		enriched			1867	4284	0	0	0	0	0	0	1	3	3	4	0	0	0	1
975	BCL2L11		enriched	enriched		4480	597	0	0	0	0	0	1	1	0	2	0	2	0	1	0
976	WAC		enriched		enriched	3506	1944	0	0	0	0	0	0	0	0	1	0	0	0	2	1
977	MDH1		enriched			306	1059	0	0	0	0	0	0	0	0	0	0	0	0	1	1
978	LYRM2		enriched			5049	297	0	0	1	0	2	0	0	0	1	0	0	0	0	0
979	KPNB1		enriched		enriched	3101	2631	0	1	0	0	0	0	1	2	0	0	1	3	1	1
980	PABPC4		enriched			875	1983	0	0	0	0	1	1	0	6	1	0	0	0	0	0
981	FARP1		enriched			6859	3231	2	0	0	0	2	1	0	1	1	1	1	1	1	0
982	DYRK2		enriched			6693	1806	4	2	0	0	2	0	1	0	2	0	0	1	2	0
983	RYK		enriched		enriched	1020	1833	1	1	0	1	0	0	0	1	0	0	1	0	0	0
984	PRPF8		enriched			173	7008	0	1	0	0	0	1	0	1	0	4	0	2	0	2
985	ARMCX5		enriched			341	1677	0	0	1	0	0	0	0	0	0	0	0	0	0	0
986	TNFSF18		enriched			1407	600	0	0	0	0	0	0	0	0	0	1	0	0	1	0
987	FAM21C		enriched			564	4026	0	0	0	0	0	0	0	1	0	0	0	3	0	0
988	CLASP2		enriched			2386	4548	1	2	0	0	1	0	0	2	0	2	0	1	1	2
989	KIF15		enriched			4398	4167	0	0	0	0	0	0	1	1	2	3	1	1	1	1
990	USP38		enriched			5332	3129	1	1	1	0	4	3	1	1	0	0	0	0	2	0
991	GPR125		enriched			806	3966	0	0	0	0	0	0	0	0	0	0	0	0	1	1
992	PLEKHA3		enriched			12575	903	3	0	0	0	4	0	0	0	3	0	3	1	1	0
993	GTF2IRD1		enriched			1294	2931	0	0	0	0	0	0	0	0	1	1	0	0	0	0
994	SMC2		enriched			2102	3594	2	0	0	0	0	0	0	0	0	0	0	0	0	0
995	ZNF280C		enriched			2266	2214	0	1	0	0	0	2	1	0	1	1	1	1	1	2
996	PIGA		enriched			2055	1455	1	0	0	0	1	1	1	0	0	0	1	0	0	0
997	EIF4G2		enriched			766	2724	0	0	0	1	1	0	0	0	0	0	0	0	0	0
998	AKAP1		enriched			2055	2712	0	0	0	0	0	0	1	0	0	0	1	0	0	0
999	CIT		enriched			2442	6210	0	0	0	0	0	0	0	3	0	1	2	2	0	0
1000	ZNF276		enriched			2657	1845	0	0	0	0	0	0	0	0	1	0	0	0	0	0
1001	DBF4		enriched			2008	2025	1	1	0	0	1	1	0	0	1	1	0	0	1	1
1002	ZNF197		enriched			1946	3090	0	0	0	0	0	1	0	0	0	1	0	0	0	5
1003	ZNF28		enriched			2279	2157	0	0	0	0	1	0	0	0	1	0	2	0	4	9
1004	GTF3C4		enriched			6010	2469	0	0	3	0	1	0	0	0	0	1	1	0	3	0
1005	ACACA		enriched		enriched	2328	7152	0	1	0	0	0	0	1	2	2	0	2	1	0	1
1006	NFAT5		enriched			12711	4647	1	0	2	0	1	1	1	1	4	0	2	0	1	1
1007	TXLNG		enriched			2753	1587	3	0	1	0	1	0	1	0	0	1	2	0	3	0
1008	ESCO2		enriched			1878	1806	0	0	0	0	0	1	0	0	1	1	0	0	1	0
1009	SLC25A36		enriched			3480	936	2	0	0	0	0	0	0	1	0	1	0	1	2	0
1010	NBR1		enriched		enriched	1615	2901	0	0	0	0	0	0	1	1	0	0	0	1	1	1
1011	FNDC3B		enriched			4190	3615	4	2	0	0	2	0	1	3	1	0	1	1	1	1
1012	ZNF616		enriched			2247	2346	0	0	0	0	0	0	0	0	0	0	0	0	4	4
1013	SLC12A7		enriched		enriched	1984	3252	0	0	0	0	1	0	1	2	0	1	0	1	0	0
1014	MGEA5		enriched			2008	2751	0	0	0	0	0	1	0	0	0	1	2	1	1	0
1015	RABGEF1		enriched	enriched		2180	1518	0	0	0	0	0	0	0	0	0	0	1	0	1	0
1016	SNX4		enriched			1149	1353	0	1	1	1	0	1	0	0	0	0	3	2	0	0
1017	TDG		enriched			1784	1233	0	1	0	0	0	0	0	0	0	0	0	0	0	0
1018	PKN2		enriched			2807	2955	0	0	0	0	2	1	0	1	0	0	1	1	0	1
1019	PDE8A		enriched			1998	2490	1	1	0	0	0	0	0	0	0	0	2	1	1	2
1020	ASXL2		enriched			8276	4308	1	0	0	0	0	0	0	0	1	1	1	0	1	1
1021	PSMD7		enriched			1168	975	0	0	0	0	0	0	1	1	1	0	0	0	1	1
1022	KPNA2		enriched		enriched	302	1590	0	2	0	0	0	1	0	0	0	0	0	0	0	0
1023	DPP4		enriched			2020	2301	0	0	0	0	0	0	0	1	1	1	1	1	0	0
1024	SERPINA6		enriched			700	1218	0	0	0	0	0	0	0	0	1	1	0	0	0	1
1025	TAF1C		enriched			2066	2610	0	0	0	0	0	1	0	0	1	0	1	0	0	0
1026	NSF		enriched		enriched	1641	2235	0	0	0	0	1	1	1	0	0	0	0	0	1	0
1027	DNM1L		enriched			2496	2250	0	0	1	1	0	0	1	1	0	0	0	0	1	1
1028	SNX29		enriched			5660	2442	0	1	1	0	1	0	2	0	1	0	0	1	1	1
1029	RB1		enriched			1915	2787	0	0	0	0	1	3	0	0	0	0	0	0	0	2
1030	EPHA3		enriched			2632	2952	0	0	0	0	1	0	0	0	0	1	0	0	1	0
1031	CNKSR3		enriched			18850	2700	1	0	4	0	4	1	6	1	5	1	3	0	6	0
1032	ERBB2		enriched			4091	3768	0	0	0	0	0	0	0	0	0	0	0	0	3	3
1033	CASK		enriched			5486	2781	1	3	1	0	1	1	19	0	0	0	0	0	2	2
1034	TMEM170B		enriched			7963	399	4	0	0	0	1	0	1	0	1	1	3	0	2	0
1035	FASTKD5		enriched		enriched	257	2295	0	0	0	0	0	0	0	0	0	0	1	0	0	1
1036	GPRIN1		enriched			1006	3027	0	0	0	0	0	0	0	1	0	3	0	0	1	0
1037	GTF2I		enriched		enriched	1162	2997	0	0	1	0	1	0	0	0	0	0	1	2	0	0
1038	CCNE2		enriched			1862	1215	1	0	0	0	0	2	1	1	1	0	0	0	1	1
1039	C20orf194		enriched			3267	3534	0	1	0	0	2	0	2	5	2	2	5	1	1	0
1040	CABLES1		enriched		enriched	3100	1902	0	0	0	0	0	0	0	0	1	1	1	0	0	0
1041	PRKDC		enriched			1065	12387	0	3	0	0	0	0	0	4	0	4	0	2	0	0
1042	DGCR2		enriched		enriched	2583	1653	0	0	0	0	0	0	2	4	1	0	0	0	0	0
1043	PPP1R12C		enriched		enriched	559	2349	0	0	0	0	0	0	0	0	0	3	0	1	0	0
1044	CCDC6		enriched			4154	1425	2	0	0	1	0	0	2	0	2	0	0	0	1	0
1045	MPDZ		enriched			2282	6255	1	1	0	1	0	0	0	0	0	2	0	2	0	1
1046	SNAPC3		enriched			4268	1236	0	0	0	0	0	0	0	0	2	0	0	2	2	0
1047	SMARCA4		enriched		enriched	466	5046	0	0	0	0	0	5	0	5	0	0	0	1	0	0
1048	NDOR1		enriched		enriched	677	1821	0	0	0	0	0	0	0	1	0	0	0	0	0	0
1049	TNPO2		enriched			2070	2694	0	0	0	0	0	1	0	0	1	2	0	2	0	0
1050	TARDBP		enriched			3766	1245	2	0	0	0	0	0	0	1	0	0	1	0	3	0
1051	SLC27A1		enriched			2292	1941	0	0	0	0	0	1	0	0	1	1	0	0	0	0
1052	DOCK7		enriched			686	6390	0	1	0	0	0	3	0	0	0	0	0	1	1	0
1053	EPC2		enriched			1239	2424	0	2	0	0	0	1	0	1	0	0	1	1	0	1
1054	EMB		enriched			3081	984	0	0	1	0	1	0	0	0	0	0	1	0	0	1
1055	MRPL14		underrepr			389	438	0	0	0	0	0	0	0	0	1	1	0	0	0	0
1056	C6orf48		underrepr			103	228	0	0	0	0	0	0	0	0	0	0	0	0	0	0
1057	NDUFA2		underrepr			334	300	0	0	0	0	0	0	0	0	0	0	0	0	1	0
1058	SNAPIN		underrepr			529	411	1	1	0	0	0	0	0	0	0	0	0	0	0	0
1059	MRPS14		underrepr			1711	387	0	0	0	0	0	0	0	0	0	0	1	0	1	1
1060	ROMO1		underrepr			155	240	0	0	0	0	0	0	0	0	0	0	0	0	0	0
1061	TOMM7		underrepr			538	378	1	0	0	0	0	0	0	0	0	0	0	0	0	0
1062	VPS29		underrepr			908	645	0	0	0	0	0	0	0	0	0	0	0	0	0	1
1063	NDUFB9		underrepr			606	666	0	0	0	0	0	0	1	0	0	0	0	0	0	0
1064	NIPSNAP1		underrepr			1127	855	0	0	0	0	1	0	0	1	1	1	0	0	0	0
1065	ATG12		underrepr			3604	423	1	0	0	0	2	0	0	1	2	0	0	0	2	1
1066	PAM16		underrepr			339	438	0	0	0	0	0	0	0	0	1	1	0	0	0	0
1067	NHP2L1		underrepr			1003	399	0	0	0	0	0	0	0	0	1	0	0	0	1	1
1068	ID3		underrepr			523	360	0	0	0	0	0	0	0	1	0	1	1	0	0	0
1069	MRPL52		underrepr			716	372	0	0	0	0	0	0	0	0	1	0	1	0	0	0
1070	ISCA2		underrepr			2106	465	1	0	0	0	1	0	0	0	2	0	0	0	1	0
1071	ATP5I		underrepr			64	210	0	0	0	0	0	0	0	0	0	0	0	0	0	0
1072	HSPE1		underrepr			206	309	0	0	0	0	0	0	0	1	0	0	0	0	0	0
1073	FAM96B		underrepr			584	492	0	0	0	0	0	0	0	0	1	0	0	0	0	0
1074	COX7C		underrepr			1292	192	1	0	0	0	0	0	0	0	0	0	0	0	1	0
1075	CNIH4		underrepr			3630	420	1	0	1	0	1	0	0	0	2	0	1	0	0	1
1076	RPA3		underrepr			482	366	0	0	0	0	0	0	0	0	0	0	0	1	0	0
1077	UXT		underrepr			183	510	0	0	0	0	0	0	0	0	0	0	0	0	0	0
1078	RPL18A		underrepr			890	531	0	0	0	0	0	0	1	0	0	0	0	0	0	0
1079	PQBP1		underrepr			58	798	0	0	0	0	0	0	0	0	0	0	0	0	0	0
1080	COX4I1		underrepr			1096	510	1	0	0	0	0	0	0	0	0	0	0	0	0	0
1081	TMEM219		underrepr			460	723	0	0	0	0	0	0	1	1	0	1	0	0	0	0
1082	OSCP1		underrepr	enriched		240	1170	0	0	1	1	0	0	0	1	0	1	0	0	0	0
1083	THTPA		underrepr			1431	693	0	0	1	0	0	0	0	0	0	1	0	0	0	0
1084	BNIP1		underrepr			1007	816	0	0	0	1	0	0	0	0	2	0	0	0	0	0
1085	MRPS18C		underrepr			1101	429	0	0	0	0	0	0	0	0	1	0	0	0	0	0
1086	ATPIF1		underrepr			1642	321	0	0	1	0	0	0	0	0	1	0	0	0	1	0
1087	IER5L		underrepr			1286	1215	0	0	0	0	0	0	0	0	0	0	0	0	0	0
1088	APOO		underrepr			370	597	0	0	0	0	0	0	0	0	0	0	1	0	1	1
1089	DMKN		underrepr			1425	1431	0	0	0	0	0	0	0	0	0	0	1	0	0	0
1090	EIF4EBP1		underrepr			430	357	0	0	0	0	0	0	0	0	0	0	0	0	0	0
1091	PRKRA		underrepr			1177	942	0	0	0	0	0	0	1	1	0	0	0	0	0	1
1092	DGUOK		underrepr			397	834	0	0	0	0	0	1	0	0	0	0	0	0	0	0
1093	CHCHD1		underrepr			879	357	0	0	0	0	1	1	1	0	0	0	0	0	0	0
1094	DRG1		underrepr			481	1104	0	0	0	0	0	0	0	0	0	0	0	2	0	0
1095	SGPL1		underrepr			3838	1707	1	0	0	0	0	0	2	0	2	0	1	0	1	1
1096	PSPH		underrepr			695	678	0	0	0	0	0	0	0	0	0	0	0	0	0	1
1097	POLE4		underrepr			706	354	0	0	0	0	0	0	2	0	0	0	0	0	0	0
1098	C20orf24		underrepr			743	432	1	1	0	0	0	0	0	0	0	0	0	0	0	0
1099	MRPS5		underrepr			595	1293	0	1	0	0	0	0	0	0	0	1	0	0	1	1
1100	SUCLG1		underrepr			252	1041	0	0	0	0	0	0	2	2	0	0	1	1	0	0
1101	UNC50		underrepr			227	831	0	0	0	0	0	0	0	0	0	0	0	0	0	0
1102	UBXN1		underrepr			220	939	0	0	0	0	0	0	0	0	0	0	0	0	0	0
1103	THOC3		underrepr			740	1056	0	0	0	0	0	0	0	0	0	0	0	2	0	0
1104	PMF1		underrepr			658	624	0	1	0	0	0	0	0	0	0	0	1	1	0	0
1105	TROAP		underrepr			953	2607	1	1	0	0	0	0	0	0	1	3	0	1	0	0
1106	MRPL22		underrepr			2514	699	1	0	0	0	0	1	0	0	0	1	0	0	0	0
1107	C1orf112		underrepr			1093	2562	0	2	2	2	1	1	0	2	0	0	1	1	0	2
1108	NQO2		underrepr			9214	696	2	0	0	0	2	0	0	0	5	0	3	0	1	0
1109	SRA1		underrepr			632	711	0	0	0	0	0	0	0	0	0	0	0	0	0	0
1110	MGST2		underrepr			1332	444	0	0	0	0	0	0	9	1	1	0	0	0	1	0
1111	DCTPP1		underrepr			614	513	0	0	0	0	0	0	0	1	0	0	0	0	1	0
1112	CIRBP		underrepr			2706	894	0	0	0	0	0	0	0	0	0	0	2	0	0	0
1113	DUX4		underrepr			435	1275	0	0	0	0	0	0	0	1	0	1	0	0	0	0
1114	ZDHHC16		underrepr			479	1134	0	0	0	0	0	1	2	2	0	0	0	0	0	0
1115	RPS19		underrepr			1549	438	0	0	0	0	0	0	1	0	2	0	0	0	0	0
1116	MRPS18A		underrepr			459	791	0	1	0	0	0	0	1	1	0	0	0	0	0	0
1117	MYEOV2		underrepr			225	759	0	0	0	0	0	0	0	0	0	0	0	0	0	1
1118	MRPL54		underrepr			261	417	0	0	0	0	0	0	0	0	0	0	0	0	0	0
1119	TSR2		underrepr			937	576	0	0	0	0	0	0	0	1	0	1	0	0	1	0
1120	EXOSC2		underrepr			1120	882	1	1	0	0	0	0	0	1	0	0	1	0	1	0
1121	CDKN2AIPNL		underrepr			828	351	0	0	0	0	0	0	0	0	1	0	0	0	1	0
1122	CDK5		underrepr			197	879	0	0	0	0	0	0	0	0	1	0	0	0	0	0
1123	C20orf196		underrepr			449	618	1	0	0	0	0	0	0	0	0	0	0	1	0	0
1124	UBL7		underrepr			113	1143	0	0	0	0	0	0	0	0	0	1	0	0	0	0
1125	GTF2H5		underrepr			7187	216	2	0	2	0	0	0	2	0	1	0	1	0	2	1
1126	CCDC74B		underrepr			504	1143	0	0	0	0	0	0	0	0	0	1	0	0	0	0
1127	PFN1		underrepr			248	497	0	0	0	0	0	0	0	0	0	0	0	0	0	0
1128	NENF		underrepr			373	519	0	0	0	0	0	0	0	0	1	0	0	0	0	0
1129	PKIG		underrepr			673	231	0	0	0	0	0	0	0	0	0	0	0	0	0	0
1130	RTN3		underrepr			1690	3099	0	0	0	0	0	1	1	1	0	1	0	0	1	3
1131	PIAS4		underrepr			1511	1533	0	0	0	0	1	0	0	0	0	0	0	1	0	0
1132	RNF14		underrepr			2501	1425	1	0	0	0	0	0	1	0	0	0	0	0	0	0
1133	MTX2		underrepr			1243	792	0	0	0	0	0	0	0	0	0	0	0	0	0	0
1134	BOLA3		underrepr			195	324	0	0	0	0	0	0	2	0	0	0	0	0	0	0
1135	NME4		underrepr			1008	702	0	0	0	0	1	0	0	0	1	0	0	0	0	0
1136	HCCS		underrepr			1268	807	2	0	0	0	0	0	0	0	0	0	0	0	0	0
1137	FKBP1A		underrepr			1131	390	0	0	0	0	0	0	1	0	0	0	0	0	0	0
1138	CCDC58		underrepr			278	435	0	0	0	0	0	0	0	0	1	0	0	1	0	0
1139	MMGT1		underrepr			2954	396	0	0	0	0	1	0	0	0	0	0	2	0	2	0
1140	TCEB1		underrepr			2387	339	0	0	0	0	0	0	0	0	2	0	0	1	0	0
1141	PFDN5		underrepr			469	465	0	0	0	0	0	0	0	0	0	0	0	0	0	0
1142	LAGE3		underrepr			271	432	0	0	0	0	0	0	0	0	0	0	0	0	0	0
1143	PCMT1		underrepr			842	861	0	0	0	0	0	0	2	0	0	0	0	0	0	0
1144	NSMCE1		underrepr			1287	801	0	0	0	0	0	0	0	0	0	0	0	0	0	0
1145	B3GNT7		underrepr			2239	1206	0	0	0	0	2	0	0	1	2	0	2	0	0	0
1146	GABARAPL2		underrepr			564	354	1	0	0	0	0	0	0	0	0	0	0	0	0	0
1147	UBE2I		underrepr			2225	555	0	0	0	0	0	0	2	0	2	0	0	0	0	0
1148	POLR2H		underrepr			300	528	0	0	0	0	0	0	0	0	0	0	1	0	0	1
1149	PSMB2		underrepr			3723	606	1	1	0	0	1	1	2	0	3	0	0	0	0	1
1150	TRAPPC5		underrepr			4883	567	1	0	0	0	0	0	0	0	8	0	0	0	1	0
1151	RFESD		underrepr			1773	633	0	0	0	0	1	0	0	0	1	0	0	0	0	0
1152	RPS14		underrepr			1096	456	0	0	0	0	0	0	1	1	0	0	1	0	0	0
1153	EMG1		underrepr			810	735	0	1	0	0	0	0	0	0	0	0	1	1	0	0
1154	RIIAD1		underrepr			176	309	0	0	0	0	0	0	0	0	0	0	0	0	0	0
1155	TMEM199		underrepr			2431	627	1	0	0	0	0	0	1	0	0	0	2	0	0	0
1156	BSG		underrepr			786	1158	0	0	0	0	0	0	0	1	0	0	0	1	0	0
1157	C6orf99		underrepr			139	378	0	0	0	0	0	0	0	0	0	0	0	0	0	0
1158	NKIRAS2		underrepr			1751	690	0	0	0	0	1	0	0	0	0	0	0	0	0	0
1159	RING1		underrepr			323	1221	0	0	0	0	0	0	0	0	0	1	0	0	0	1
1160	LGMN		underrepr			1334	1302	0	0	0	0	1	1	1	1	0	0	0	0	0	0
1161	C10orf35		underrepr			540	366	0	0	0	0	0	0	0	1	0	0	0	0	0	0
1162	CENPN		underrepr			671	1062	0	0	0	1	0	0	0	0	0	0	0	0	0	1
1163	AP2S1		underrepr	enriched		311	477	0	0	0	0	0	0	0	0	0	0	0	1	0	0
1164	HRAS		underrepr			533	570	0	0	0	1	0	0	0	0	0	0	0	0	0	0
1165	C10orf95		underrepr			620	774	0	0	0	0	0	0	0	1	0	0	0	0	0	0
1166	USMG5		underrepr			129	177	0	0	0	0	0	0	0	0	0	0	0	1	0	0
1167	RPL35		underrepr			378	372	0	0	0	0	0	0	0	0	0	0	0	0	0	0
1168	FAU		underrepr			795	402	0	0	0	0	0	0	0	0	1	0	0	0	0	0
1169	THOC6		underrepr			98	1026	0	0	0	0	0	0	0	1	0	0	0	0	0	0
1170	MANBAL		underrepr			845	258	0	0	0	0	0	0	1	0	1	1	1	1	0	0
1171	DCTN3		underrepr			505	561	0	0	0	0	0	0	0	0	0	0	0	0	0	0
1172	C2orf76		underrepr			247	381	0	0	0	0	0	0	0	0	0	0	0	1	0	0
1173	CCNB1IP1		underrepr			561	834	0	0	0	0	0	0	0	1	0	0	1	0	0	0
1174	ST7		underrepr			1018	1758	1	0	0	1	0	0	0	0	1	0	0	0	0	0
1175	B9D1		underrepr			377	642	0	0	0	0	0	0	0	0	0	0	0	0	0	0
1176	SLC25A20		underrepr			1054	906	0	0	0	0	0	0	0	0	0	0	0	0	0	0
1177	SEC14L2		underrepr			2910	1212	0	0	0	0	1	0	0	0	0	1	0	0	0	0
1178	STOML2		underrepr			542	1071	0	0	0	0	0	0	0	0	1	0	0	0	0	0
1179	OVGP1		underrepr			150	2037	0	0	0	0	0	0	0	2	0	0	0	2	0	0
1180	TSHB		underrepr			82	417	0	0	0	0	0	0	0	0	0	0	0	0	0	0
1181	SEC13		underrepr			330	1107	0	0	0	0	0	0	0	0	0	0	0	0	0	0
1182	FAHD2A		underrepr			3659	945	2	0	1	0	1	0	2	0	2	0	0	0	0	0
1183	SDHB		underrepr			159	843	0	0	0	0	0	0	0	0	0	0	0	0	0	0
1184	EI24		underrepr			1102	1023	1	1	0	0	0	0	0	0	1	1	0	0	0	0
1185	SNRPC		underrepr			224	543	0	0	0	0	0	1	1	0	0	0	0	0	1	1
1186	POLR3K		underrepr			1023	327	1	0	0	0	0	0	0	1	1	0	0	0	0	0
1187	MTA3		underrepr			3548	1785	1	1	0	0	0	0	0	2	1	0	1	1	0	0
1188	NIPSNAP3A		underrepr			784	744	0	1	0	0	0	0	0	0	0	0	0	0	0	0
1189	TPI1		underrepr			565	861	0	0	0	0	0	0	0	0	0	0	0	0	1	0
1190	SSNA1		underrepr			456	360	0	0	0	0	0	1	0	0	0	0	0	0	0	0
1191	BCDIN3D		underrepr			2332	879	2	2	0	0	0	1	0	0	0	0	0	0	1	0
1192	ACAD8		underrepr			1182	1248	1	0	0	0	0	0	0	0	1	0	0	0	1	0
1193	NME2		underrepr			237	879	0	0	0	0	0	0	0	0	0	0	0	1	0	0
1194	TMEM136		underrepr			3167	804	0	0	1	0	0	0	0	0	1	0	1	1	2	0
1195	C12orf73		underrepr			1316	216	1	0	0	0	0	0	0	0	0	0	1	0	0	0
1196	DYNLRB1		underrepr			1305	447	0	0	0	0	0	0	2	0	0	0	1	0	0	0
1197	ECHS1		underrepr			388	873	0	0	0	0	0	0	0	0	0	0	0	0	0	0
1198	CLN6		underrepr			1148	1032	0	1	0	0	0	0	0	0	0	1	0	0	0	0
1199	UBE2F		underrepr			1444	558	0	0	0	0	0	0	0	0	0	0	1	0	0	0
1200	NTPCR		underrepr			5651	687	1	0	0	0	0	1	1	0	1	0	3	0	1	1
1201	AFMID		underrepr			764	927	0	0	0	0	0	0	0	0	1	0	0	0	0	0
1202	RILP		underrepr			297	1206	0	0	0	0	0	0	0	0	0	0	0	0	0	0
1203	MRPL37		underrepr			134	1452	0	0	0	0	0	0	1	0	0	0	0	0	0	2
1204	ASB1		underrepr			5739	1008	1	0	0	0	0	0	5	0	2	0	0	1	1	0
1205	MPDU1		underrepr			803	900	0	0	0	0	0	0	0	0	2	2	1	1	0	0
1206	CCDC107		underrepr			901	852	0	0	0	0	0	0	0	1	0	0	1	0	0	0
1207	PVALB		underrepr			248	333	0	0	0	0	0	0	0	0	0	0	0	0	0	1
1208	NXN		underrepr			1636	1308	0	0	0	0	0	0	0	0	0	0	0	0	0	0
1209	SEC61G		underrepr			161	207	0	0	0	0	0	0	0	0	0	1	0	0	0	0
1210	ADCK2		underrepr			318	1881	0	0	0	0	0	0	0	2	0	0	0	0	0	1
1211	XCR1		underrepr			3922	1002	1	0	0	0	2	1	0	1	2	0	2	0	0	0
1212	PHB2		underrepr			396	900	0	0	0	0	0	0	0	0	0	0	0	0	0	0
1213	PIGS		underrepr			2239	1668	0	0	0	0	0	0	2	2	1	0	0	0	1	0
1214	OAZ2		underrepr			1194	570	1	0	0	0	0	0	0	0	0	0	0	2	0	0
1215	CIAPIN1		underrepr			1001	939	0	0	0	1	0	0	1	1	0	0	0	0	0	0
1216	TPPP3		underrepr			365	531	0	0	0	0	0	0	1	0	0	0	0	0	0	0
1217	CNTNAP1		underrepr			2145	4155	0	0	0	0	1	1	2	4	1	1	1	3	0	0
1218	RILPL2		underrepr			5208	636	0	0	0	0	0	0	0	0	3	0	0	0	1	0
1219	HPRT1		underrepr			591	657	0	0	0	0	0	0	0	0	0	0	0	0	0	0
1220	COMMD9		underrepr			2340	597	0	0	0	0	0	0	0	0	1	0	0	0	0	0
1221	TMEM41B		underrepr			3074	876	1	0	0	0	1	0	1	0	2	0	1	0	0	0
1222	TSN		underrepr			2646	687	1	0	0	0	0	0	1	0	0	1	0	0	0	0
1223	SNRPE		underrepr			618	279	0	0	0	0	0	0	0	0	0	0	1	0	2	0
1224	MORN1		underrepr			4206	1494	0	0	1	0	0	0	0	0	0	0	0	0	0	0
1225	ACTG1		underrepr			719	1128	0	0	0	0	0	1	0	1	0	0	0	0	0	0
1226	PLIN2		underrepr			478	1314	0	1	0	1	0	1	0	0	0	0	0	1	0	0
1227	ODF3L2		underrepr			498	870	0	0	0	0	0	0	0	1	0	0	0	0	0	0
1228	KRT10		underrepr			359	1755	0	0	0	0	0	0	0	0	0	0	0	0	0	1
1229	KMO		underrepr			3489	1461	1	0	0	0	0	0	0	1	1	0	1	0	0	1
1230	RPS16		underrepr			291	459	0	0	0	0	0	0	0	0	0	0	0	0	0	0
1231	TMEM14B		underrepr			1314	456	0	0	0	0	0	0	0	0	1	0	0	0	0	0
1232	TPO		underrepr			2796	2802	0	0	0	0	0	0	0	0	0	1	0	1	1	1
1233	ETHE1		underrepr			582	783	0	0	0	0	0	0	0	0	0	1	0	1	0	0
1234	GATS		underrepr			2811	558	0	0	0	0	1	0	0	0	1	0	0	0	0	0
1235	COX5B		underrepr			275	390	0	0	0	0	0	0	0	0	0	0	0	1	0	0
1236	RPL10		underrepr			1485	645	1	0	0	0	0	0	1	0	1	0	0	0	1	0
1237	MCRS1		underrepr			1373	1428	0	0	0	0	0	0	0	1	0	0	0	0	0	0
1238	CENPM		underrepr			446	543	0	0	0	0	0	0	0	0	0	0	0	1	0	0
1239	PPM1N		underrepr			830	1293	0	0	0	0	0	0	0	0	0	1	0	0	0	0
1240	BLCAP		underrepr	enriched		1494	264	0	0	0	0	0	0	1	0	0	0	2	0	2	0
1241	GNB2L1		underrepr			914	965	0	0	0	0	0	0	0	0	0	0	0	0	0	0
1242	MTHFD2		underrepr			3323	1053	0	0	0	0	2	0	0	0	2	0	0	0	1	0
1243	MMACHC		underrepr			4167	849	0	0	0	0	1	0	1	1	3	0	0	0	0	0
1244	PPIB		underrepr			211	651	0	0	0	0	0	0	0	1	0	0	0	0	0	0
1245	TIMM8B		underrepr			981	297	0	0	0	0	0	0	0	0	0	0	0	0	0	0
1246	RPL34		underrepr			433	354	0	0	0	0	1	0	0	0	0	0	0	0	0	0
1247	SSC5D		underrepr			138	4722	0	2	0	0	0	2	0	3	0	2	0	4	0	0
1248	NUTF2		underrepr			1654	384	0	0	0	0	0	0	0	0	0	0	0	0	0	0
1249	TMCO1		underrepr			3730	720	0	0	1	0	0	0	0	0	0	0	0	0	1	0
1250	AIG1		underrepr			2954	738	0	1	0	0	0	0	1	0	0	0	0	0	1	0
1251	RAVER1		underrepr			1242	2271	0	0	0	0	0	0	0	1	0	1	0	0	0	0
1252	EVX1		underrepr			1314	1224	0	0	0	0	0	0	0	0	1	2	0	0	0	0
1253	ATXN7L1		underrepr			2785	2586	3	0	1	0	0	0	3	1	0	0	0	0	0	0
1254	LRRC23		underrepr			1061	1032	0	0	0	0	2	2	1	1	1	2	0	0	0	0
1255	LPCAT3		underrepr			1805	1464	0	0	0	0	0	1	1	0	2	2	0	0	0	0
1256	PSMC3IP		underrepr			653	654	0	0	0	0	0	0	0	0	0	0	0	0	0	0
1257	ERH		underrepr			415	315	0	0	0	0	0	0	0	0	0	0	0	1	1	0
1258	UBE2J2		underrepr			2135	828	1	0	0	0	0	0	0	0	0	0	0	0	0	0
1259	SUMO1		underrepr			1073	441	1	0	0	0	0	0	0	0	0	0	1	0	0	0
1260	SFXN4		underrepr			329	1014	0	0	0	0	0	1	0	0	0	0	1	0	0	0
1261	NSFL1C		underrepr			2399	1119	0	0	0	0	0	0	0	0	1	0	0	0	0	0
1262	HSD17B14		underrepr			234	813	0	1	0	0	0	0	0	0	0	0	0	0	0	1
1263	CRADD		underrepr			901	600	0	0	0	0	0	0	1	0	0	0	0	0	0	0
1264	TXNL4A		underrepr			2874	429	0	0	1	0	0	0	0	0	0	0	0	0	0	0
1265	MAGED2		underrepr			325	1821	0	0	0	0	0	0	0	0	0	1	0	0	0	1
1266	CA11		underrepr			177	987	0	0	0	0	0	0	0	0	0	2	0	0	0	0
1267	CCDC117		underrepr			2975	840	0	1	0	0	0	0	0	0	2	0	0	0	0	0
